# Supplementary material for: The impact of imperfect screening tools on measuring the prevalence of epilepsy and headaches in Burkina Faso
Source: PLoS Negl Trop Dis. 2019 Jan 17;13(1):e0007109. doi: 10.1371/journal.pntd.0007109 (PMC6353216; doi:10.1371/journal.pntd.0007109)
Supplement: S1 Dataset — (XLS) [file pntd.0007109.s004.xls]

## Sheet: Sheet1
BOULKIEMDE	B0108	1. Male	1. epilepsy	1. epilepsy only	1	0	1	2. 41 years and over	0. Did not complete primary	1. Farmer	1	0	1	1	1	0
BOULKIEMDE	B0108	0. Female	0. no	0. None	0	0		0. 6-17 years	0. Did not complete primary	0. Student	0	0	0	0	9	9
BOULKIEMDE	B0108	1. Male	1. epilepsy	1. epilepsy only	1	0	1	2. 41 years and over	0. Did not complete primary	1. Farmer	1	0	1	1	1	0
BOULKIEMDE	B0108	0. Female	1. epilepsy	0. None	0	0	1	2. 41 years and over	0. Did not complete primary	2. Housewife	1	0	1	1	0	0
BOULKIEMDE	B0108	0. Female	0. no	0. None	0	0		2. 41 years and over	0. Did not complete primary	2. Housewife	0	0	0	0	9	9
BOULKIEMDE	B0108	1. Male	0. no	0. None	0	0		0. 6-17 years	2. At least secondary completed	0. Student	0	0	0	0	9	9
BOULKIEMDE	B0108	0. Female	0. no	0. None	0	0		0. 6-17 years	0. Did not complete primary	2. Housewife	0	0	0	0	9	9
BOULKIEMDE	B0108	1. Male	0. no	0. None	0	0		0. 6-17 years	1. Primary Completed	0. Student	0	0	0	0	9	9
BOULKIEMDE	B0108	1. Male	0. no	0. None	0	0		0. 6-17 years	0. Did not complete primary	0. Student	0	0	0	0	9	9
BOULKIEMDE	B0108	0. Female	0. no	0. None	0	0		0. 6-17 years	0. Did not complete primary	0. Student	0	0	0	0	9	9
BOULKIEMDE	B0108	1. Male	0. no	0. None	0	0		0. 6-17 years	1. Primary Completed	0. Student	0	0	0	0	9	9
BOULKIEMDE	B0108	1. Male	0. no	0. None	0	0		2. 41 years and over	0. Did not complete primary	1. Farmer	0	0	0	0	9	9
BOULKIEMDE	B0108	1. Male	0. no	0. None	0	0		2. 41 years and over	0. Did not complete primary	1. Farmer	0	0	0	0	9	9
BOULKIEMDE	B0108	0. Female	0. no	0. None	0	0		0. 6-17 years	0. Did not complete primary	0. Student	0	0	0	0	9	9
BOULKIEMDE	B0108	1. Male	0. no	0. None	0	0		2. 41 years and over	0. Did not complete primary	1. Farmer	0	0	0	0	9	9
BOULKIEMDE	B0108	1. Male	0. no	0. None	0	0		0. 6-17 years	2. At least secondary completed	0. Student	0	0	0	0	9	9
BOULKIEMDE	B0108	1. Male	0. no	0. None	0	0		1. 18-40 years	0. Did not complete primary	1. Farmer	0	0	0	0	9	9
BOULKIEMDE	B0108	0. Female	0. no	0. None	0	0		0. 6-17 years	0. Did not complete primary	1. Farmer	0	0	0	0	9	9
BOULKIEMDE	B0108	0. Female	0. no	0. None	0	0		1. 18-40 years	0. Did not complete primary	2. Housewife	0	0	0	0	9	9
BOULKIEMDE	B0108	0. Female	1. epilepsy	0. None	0	0	1	1. 18-40 years	0. Did not complete primary	3. Comm/Salar/Skilled/Unemploed	1	0	1	1	0	0
BOULKIEMDE	B0108	1. Male	0. no	0. None	0	0		2. 41 years and over	0. Did not complete primary	1. Farmer	0	0	0	0	9	9
BOULKIEMDE	B0108	1. Male	0. no	0. None	0	0		2. 41 years and over	0. Did not complete primary	1. Farmer	0	0	0	0	9	9
BOULKIEMDE	B0108	1. Male	0. no	0. None	0	0		1. 18-40 years	0. Did not complete primary	1. Farmer	0	0	0	0	9	9
BOULKIEMDE	B0108	1. Male	0. no	0. None	0	0		2. 41 years and over	0. Did not complete primary	1. Farmer	0	0	0	0	9	9
BOULKIEMDE	B0108	1. Male	0. no	0. None	0	0		0. 6-17 years	0. Did not complete primary	1. Farmer	0	0	0	0	9	9
BOULKIEMDE	B0108	1. Male	0. no	0. None	0	0		0. 6-17 years	2. At least secondary completed	0. Student	0	0	0	0	9	9
BOULKIEMDE	B0108	0. Female	0. no	0. None	0	0		1. 18-40 years	0. Did not complete primary	2. Housewife	0	0	0	0	9	9
BOULKIEMDE	B0108	0. Female	0. no	0. None	0	0		0. 6-17 years	2. At least secondary completed	0. Student	0	0	0	0	9	9
BOULKIEMDE	B0108	0. Female	0. no	0. None	0	0		2. 41 years and over	0. Did not complete primary	1. Farmer	0	0	0	0	9	9
BOULKIEMDE	B0108	0. Female	0. no	0. None	0	0		0. 6-17 years	0. Did not complete primary	0. Student	0	0	0	0	9	9
BOULKIEMDE	B0108	1. Male	0. no	0. None	0	0		2. 41 years and over	0. Did not complete primary	1. Farmer	0	0	0	0	9	9
BOULKIEMDE	B0108	0. Female	0. no	0. None	0	0		1. 18-40 years	1. Primary Completed	3. Comm/Salar/Skilled/Unemploed	0	0	0	0	9	9
BOULKIEMDE	B0108	1. Male	0. no	0. None	0	0		1. 18-40 years	0. Did not complete primary	1. Farmer	0	0	0	0	9	9
BOULKIEMDE	B0108	1. Male	0. no	0. None	0	0		0. 6-17 years	0. Did not complete primary	1. Farmer	0	0	0	0	9	9
BOULKIEMDE	B0108	1. Male	0. no	0. None	0	0		0. 6-17 years	1. Primary Completed	0. Student	0	0	0	0	9	9
BOULKIEMDE	B0108	0. Female	0. no	0. None	0	0		1. 18-40 years	0. Did not complete primary	2. Housewife	0	0	0	0	9	9
BOULKIEMDE	B0108	0. Female	0. no	0. None	0	0		0. 6-17 years	0. Did not complete primary	2. Housewife	0	0	0	0	9	9
BOULKIEMDE	B0108	0. Female	0. no	0. None	0	0		1. 18-40 years	0. Did not complete primary	2. Housewife	0	0	0	0	9	9
BOULKIEMDE	B0108	0. Female	0. no	0. None	0	0		0. 6-17 years	0. Did not complete primary	2. Housewife	0	0	0	0	9	9
BOULKIEMDE	B0108	1. Male	0. no	0. None	0	0		1. 18-40 years	0. Did not complete primary	1. Farmer	0	0	0	0	9	9
BOULKIEMDE	B0108	1. Male	0. no	0. None	0	0		0. 6-17 years	0. Did not complete primary	3. Comm/Salar/Skilled/Unemploed	0	0	0	0	9	9
BOULKIEMDE	B0108	0. Female	0. no	0. None	0	0		1. 18-40 years	0. Did not complete primary	2. Housewife	0	0	0	0	9	9
BOULKIEMDE	B0108	0. Female	0. no	0. None	0	0		1. 18-40 years	0. Did not complete primary	2. Housewife	0	0	0	0	9	9
BOULKIEMDE	B0108	0. Female	0. no	0. None	0	0		0. 6-17 years	0. Did not complete primary	2. Housewife	0	0	0	0	9	9
BOULKIEMDE	B0108	0. Female	0. no	0. None	0	0		1. 18-40 years	0. Did not complete primary	2. Housewife	0	0	0	0	9	9
BOULKIEMDE	B0108	1. Male	0. no	0. None	0	0		2. 41 years and over	0. Did not complete primary	1. Farmer	0	0	0	0	9	9
BOULKIEMDE	B0108	0. Female	0. no	0. None	0	0		1. 18-40 years	0. Did not complete primary	2. Housewife	0	0	0	0	9	9
BOULKIEMDE	B0108	1. Male	0. no	0. None	0	0		0. 6-17 years	0. Did not complete primary	0. Student	0	0	0	0	9	9
BOULKIEMDE	B0108	0. Female	0. no	0. None	0	0		0. 6-17 years	0. Did not complete primary	2. Housewife	0	0	0	0	9	9
BOULKIEMDE	B0108	1. Male	0. no	0. None	0	0		0. 6-17 years	0. Did not complete primary	0. Student	0	0	0	0	9	9
BOULKIEMDE	B0108	0. Female	0. no	0. None	0	0		1. 18-40 years	0. Did not complete primary	2. Housewife	0	0	0	0	9	9
BOULKIEMDE	B0108	0. Female	0. no	0. None	0	0		1. 18-40 years	0. Did not complete primary	2. Housewife	0	0	0	0	9	9
BOULKIEMDE	B0108	1. Male	0. no	0. None	0	0		1. 18-40 years	0. Did not complete primary	1. Farmer	0	0	0	0	9	9
BOULKIEMDE	B0108	1. Male	0. no	0. None	0	0		2. 41 years and over	0. Did not complete primary	3. Comm/Salar/Skilled/Unemploed	0	0	0	0	9	9
BOULKIEMDE	B0108	1. Male	0. no	0. None	0	0		2. 41 years and over	0. Did not complete primary	3. Comm/Salar/Skilled/Unemploed	0	0	0	0	9	9
BOULKIEMDE	B0108	1. Male	0. no	0. None	0	0		0. 6-17 years	2. At least secondary completed	1. Farmer	0	0	0	0	9	9
BOULKIEMDE	B0108	0. Female	0. no	0. None	0	0		1. 18-40 years	1. Primary Completed	2. Housewife	0	0	0	0	9	9
BOULKIEMDE	B0108	1. Male	0. no	0. None	0	0		2. 41 years and over	0. Did not complete primary	1. Farmer	0	0	0	0	9	9
BOULKIEMDE	B0108	0. Female	0. no	0. None	0	0		2. 41 years and over	0. Did not complete primary	2. Housewife	0	0	0	0	9	9
BOULKIEMDE	B0108	1. Male	0. no	0. None	0	0		0. 6-17 years	0. Did not complete primary	0. Student	0	0	0	0	9	9
BOULKIEMDE	B0108	0. Female	0. no	0. None	0	0		0. 6-17 years	0. Did not complete primary	2. Housewife	0	0	0	0	9	9
BOULKIEMDE	B0108	0. Female	0. no	0. None	0	0		0. 6-17 years	0. Did not complete primary	2. Housewife	0	0	0	0	9	9
BOULKIEMDE	B0108	1. Male	0. no	0. None	0	0		2. 41 years and over	0. Did not complete primary	1. Farmer	0	0	0	0	9	9
BOULKIEMDE	B0108	0. Female	0. no	0. None	0	0		1. 18-40 years	0. Did not complete primary	2. Housewife	0	0	0	0	9	9
BOULKIEMDE	B0108	0. Female	0. no	0. None	0	0		1. 18-40 years	0. Did not complete primary	2. Housewife	0	0	0	0	9	9
BOULKIEMDE	B0108	0. Female	0. no	0. None	0	0		1. 18-40 years	0. Did not complete primary	2. Housewife	0	0	0	0	9	9
BOULKIEMDE	B0108	1. Male	0. no	0. None	0	0		2. 41 years and over	0. Did not complete primary	1. Farmer	0	0	0	0	9	9
BOULKIEMDE	B0108	0. Female	0. no	0. None	0	0		2. 41 years and over	0. Did not complete primary	2. Housewife	0	0	0	0	9	9
BOULKIEMDE	B0108	0. Female	0. no	0. None	0	0		1. 18-40 years	0. Did not complete primary	2. Housewife	0	0	0	0	9	9
BOULKIEMDE	B0108	1. Male	0. no	0. None	0	0		0. 6-17 years	0. Did not complete primary	3. Comm/Salar/Skilled/Unemploed	0	0	0	0	9	9
BOULKIEMDE	B0108	0. Female	0. no	0. None	0	0		1. 18-40 years	0. Did not complete primary	2. Housewife	0	0	0	0	9	9
BOULKIEMDE	B0108	1. Male	1. epilepsy	0. None	0	0	1	2. 41 years and over	0. Did not complete primary	1. Farmer	1	0	1	1	0	0
BOULKIEMDE	B0108	1. Male	0. no	0. None	0	0		0. 6-17 years	0. Did not complete primary	0. Student	0	0	0	0	9	9
BOULKIEMDE	B0108	1. Male	0. no	0. None	0	0		1. 18-40 years	0. Did not complete primary	1. Farmer	0	0	0	0	9	9
BOULKIEMDE	B0108	1. Male	0. no	0. None	0	0		0. 6-17 years	0. Did not complete primary	1. Farmer	0	0	0	0	9	9
BOULKIEMDE	B0108	1. Male	0. no	0. None	0	0		0. 6-17 years	0. Did not complete primary	0. Student	0	0	0	0	9	9
BOULKIEMDE	B0108	0. Female	0. no	0. None	0	0		0. 6-17 years	0. Did not complete primary	0. Student	0	0	0	0	9	9
BOULKIEMDE	B0108	1. Male	0. no	0. None	0	0		2. 41 years and over	0. Did not complete primary	1. Farmer	0	0	0	0	9	9
BOULKIEMDE	B0109	1. Male	0. no	0. None	0	0		2. 41 years and over	0. Did not complete primary	1. Farmer	0	0	0	0	9	9
BOULKIEMDE	B0109	1. Male	0. no	0. None	0	0		2. 41 years and over	0. Did not complete primary	1. Farmer	0	0	0	0	9	9
BOULKIEMDE	B0109	1. Male	0. no	0. None	0	0		1. 18-40 years	0. Did not complete primary	1. Farmer	0	0	0	0	9	9
BOULKIEMDE	B0109	1. Male	0. no	0. None	0	0		0. 6-17 years	1. Primary Completed	0. Student	0	0	0	0	9	9
BOULKIEMDE	B0109	0. Female	0. no	0. None	0	0		1. 18-40 years	0. Did not complete primary	2. Housewife	0	0	0	0	9	9
BOULKIEMDE	B0109	0. Female	0. no	0. None	0	0		0. 6-17 years	0. Did not complete primary	0. Student	0	0	0	0	9	9
BOULKIEMDE	B0109	1. Male	0. no	0. None	0	0		1. 18-40 years	0. Did not complete primary	1. Farmer	0	0	0	0	9	9
BOULKIEMDE	B0109	1. Male	0. no	0. None	0	0		0. 6-17 years	0. Did not complete primary	0. Student	0	0	0	0	9	9
BOULKIEMDE	B0109	1. Male	0. no	0. None	0	0		1. 18-40 years	0. Did not complete primary	1. Farmer	0	0	0	0	9	9
BOULKIEMDE	B0109	1. Male	0. no	0. None	0	0		0. 6-17 years	1. Primary Completed	0. Student	0	0	0	0	9	9
BOULKIEMDE	B0109	1. Male	0. no	0. None	0	0		0. 6-17 years	2. At least secondary completed	0. Student	0	0	0	0	9	9
BOULKIEMDE	B0109	1. Male	1. epilepsy	1. epilepsy only	1	0	1	2. 41 years and over	0. Did not complete primary	1. Farmer	1	0	1	1	1	0
BOULKIEMDE	B0109	0. Female	0. no	0. None	0	0		1. 18-40 years	0. Did not complete primary	2. Housewife	0	0	0	0	9	9
BOULKIEMDE	B0109	1. Male	0. no	0. None	0	0		0. 6-17 years	0. Did not complete primary	0. Student	0	0	0	0	9	9
BOULKIEMDE	B0109	1. Male	0. no	0. None	0	0		2. 41 years and over	0. Did not complete primary	1. Farmer	0	0	0	0	9	9
BOULKIEMDE	B0109	1. Male	0. no	0. None	0	0		2. 41 years and over	0. Did not complete primary	1. Farmer	0	0	0	0	9	9
BOULKIEMDE	B0109	1. Male	0. no	0. None	0	0		1. 18-40 years	0. Did not complete primary	1. Farmer	0	0	0	0	9	9
BOULKIEMDE	B0109	1. Male	0. no	0. None	0	0		2. 41 years and over	0. Did not complete primary	3. Comm/Salar/Skilled/Unemploed	0	0	0	0	9	9
BOULKIEMDE	B0109	0. Female	0. no	0. None	0	0		0. 6-17 years	0. Did not complete primary	0. Student	0	0	0	0	9	9
BOULKIEMDE	B0109	0. Female	3. epilepsy and headache	3. headache only	0	1	1	2. 41 years and over	0. Did not complete primary	2. Housewife	1	1	1	1	0	1
BOULKIEMDE	B0109	1. Male	0. no	0. None	0	0		0. 6-17 years	1. Primary Completed	0. Student	0	0	0	0	9	9
BOULKIEMDE	B0109	0. Female	0. no	0. None	0	0		1. 18-40 years	0. Did not complete primary	2. Housewife	0	0	0	0	9	9
BOULKIEMDE	B0109	0. Female	0. no	0. None	0	0		1. 18-40 years	0. Did not complete primary	2. Housewife	0	0	0	0	9	9
BOULKIEMDE	B0109	1. Male	0. no	0. None	0	0		0. 6-17 years	0. Did not complete primary	0. Student	0	0	0	0	9	9
BOULKIEMDE	B0109	0. Female	0. no	0. None	0	0		2. 41 years and over	0. Did not complete primary	2. Housewife	0	0	0	0	9	9
BOULKIEMDE	B0109	1. Male	1. epilepsy	0. None	0	0	2	2. 41 years and over	0. Did not complete primary	1. Farmer	1	0	1	1	0	0
BOULKIEMDE	B0109	1. Male	0. no	0. None	0	0		1. 18-40 years	1. Primary Completed	1. Farmer	0	0	0	0	9	9
BOULKIEMDE	B0109	0. Female	0. no	0. None	0	0		2. 41 years and over	0. Did not complete primary	2. Housewife	0	0	0	0	9	9
BOULKIEMDE	B0109	0. Female	0. no	0. None	0	0		0. 6-17 years	0. Did not complete primary	0. Student	0	0	0	0	9	9
BOULKIEMDE	B0109	1. Male	0. no	0. None	0	0		2. 41 years and over	0. Did not complete primary	3. Comm/Salar/Skilled/Unemploed	0	0	0	0	9	9
BOULKIEMDE	B0109	1. Male	0. no	0. None	0	0		2. 41 years and over	0. Did not complete primary	1. Farmer	0	0	0	0	9	9
BOULKIEMDE	B0109	0. Female	0. no	0. None	0	0		2. 41 years and over	0. Did not complete primary	2. Housewife	0	0	0	0	9	9
BOULKIEMDE	B0109	1. Male	1. epilepsy	1. epilepsy only	1	0	1	2. 41 years and over	0. Did not complete primary	1. Farmer	1	0	1	1	1	0
BOULKIEMDE	B0109	0. Female	0. no	0. None	0	0		0. 6-17 years	0. Did not complete primary	0. Student	0	0	0	0	9	9
BOULKIEMDE	B0109	0. Female	0. no	0. None	0	0		2. 41 years and over	0. Did not complete primary	2. Housewife	0	0	0	0	9	9
BOULKIEMDE	B0109	1. Male	0. no	0. None	0	0		2. 41 years and over	0. Did not complete primary	1. Farmer	0	0	0	0	9	9
BOULKIEMDE	B0109	0. Female	0. no	0. None	0	0		1. 18-40 years	1. Primary Completed	2. Housewife	0	0	0	0	9	9
BOULKIEMDE	B0109	0. Female	0. no	0. None	0	0		0. 6-17 years	0. Did not complete primary	0. Student	0	0	0	0	9	9
BOULKIEMDE	B0109	1. Male	0. no	0. None	0	0		0. 6-17 years	1. Primary Completed	0. Student	0	0	0	0	9	9
BOULKIEMDE	B0109	0. Female	0. no	0. None	0	0		1. 18-40 years	0. Did not complete primary	2. Housewife	0	0	0	0	9	9
BOULKIEMDE	B0109	1. Male	1. epilepsy	0. None	0	0	1	1. 18-40 years	2. At least secondary completed	1. Farmer	1	0	1	1	0	0
BOULKIEMDE	B0109	1. Male	0. no	0. None	0	0		1. 18-40 years	2. At least secondary completed	1. Farmer	0	0	0	0	9	9
BOULKIEMDE	B0109	0. Female	0. no	0. None	0	0		2. 41 years and over	0. Did not complete primary	2. Housewife	0	0	0	0	9	9
BOULKIEMDE	B0109	0. Female	3. epilepsy and headache	3. headache only	0	1	1	2. 41 years and over	0. Did not complete primary	2. Housewife	1	1	1	1	0	1
BOULKIEMDE	B0109	0. Female	0. no	0. None	0	0		0. 6-17 years	0. Did not complete primary	0. Student	0	0	0	0	9	9
BOULKIEMDE	B0109	0. Female	0. no	0. None	0	0		2. 41 years and over	0. Did not complete primary	2. Housewife	0	0	0	0	9	9
BOULKIEMDE	B0109	0. Female	0. no	0. None	0	0		1. 18-40 years	0. Did not complete primary	2. Housewife	0	0	0	0	9	9
BOULKIEMDE	B0109	1. Male	0. no	0. None	0	0		1. 18-40 years	2. At least secondary completed	1. Farmer	0	0	0	0	9	9
BOULKIEMDE	B0109	0. Female	0. no	0. None	0	0		2. 41 years and over	0. Did not complete primary	2. Housewife	0	0	0	0	9	9
BOULKIEMDE	B0109	1. Male	0. no	0. None	0	0		2. 41 years and over	0. Did not complete primary	1. Farmer	0	0	0	0	9	9
BOULKIEMDE	B0109	1. Male	0. no	0. None	0	0		2. 41 years and over	0. Did not complete primary	1. Farmer	0	0	0	0	9	9
BOULKIEMDE	B0109	0. Female	0. no	0. None	0	0		2. 41 years and over	0. Did not complete primary	1. Farmer	0	0	0	0	9	9
BOULKIEMDE	B0109	0. Female	0. no	0. None	0	0		1. 18-40 years	0. Did not complete primary	2. Housewife	0	0	0	0	9	9
BOULKIEMDE	B0109	1. Male	0. no	0. None	0	0		0. 6-17 years	0. Did not complete primary	0. Student	0	0	0	0	9	9
BOULKIEMDE	B0109	1. Male	0. no	0. None	0	0		1. 18-40 years	0. Did not complete primary	1. Farmer	0	0	0	0	9	9
BOULKIEMDE	B0109	1. Male	0. no	0. None	0	0		1. 18-40 years	0. Did not complete primary	1. Farmer	0	0	0	0	9	9
BOULKIEMDE	B0109	1. Male	0. no	0. None	0	0		1. 18-40 years	0. Did not complete primary	1. Farmer	0	0	0	0	9	9
BOULKIEMDE	B0109	0. Female	0. no	0. None	0	0		0. 6-17 years	1. Primary Completed	0. Student	0	0	0	0	9	9
BOULKIEMDE	B0109	1. Male	0. no	0. None	0	0		2. 41 years and over	1. Primary Completed	1. Farmer	0	0	0	0	9	9
BOULKIEMDE	B0109	0. Female	0. no	0. None	0	0		2. 41 years and over	0. Did not complete primary	2. Housewife	0	0	0	0	9	9
BOULKIEMDE	B0109	1. Male	0. no	0. None	0	0		1. 18-40 years	0. Did not complete primary	1. Farmer	0	0	0	0	9	9
BOULKIEMDE	B0109	0. Female	0. no	0. None	0	0		1. 18-40 years	0. Did not complete primary	2. Housewife	0	0	0	0	9	9
BOULKIEMDE	B0109	1. Male	0. no	0. None	0	0		1. 18-40 years	0. Did not complete primary	1. Farmer	0	0	0	0	9	9
BOULKIEMDE	B0109	1. Male	0. no	0. None	0	0		1. 18-40 years	0. Did not complete primary	1. Farmer	0	0	0	0	9	9
BOULKIEMDE	B0109	0. Female	0. no	0. None	0	0		2. 41 years and over	0. Did not complete primary	2. Housewife	0	0	0	0	9	9
BOULKIEMDE	B0109	1. Male	1. epilepsy	1. epilepsy only	1	0	1	1. 18-40 years	0. Did not complete primary	1. Farmer	1	0	1	1	1	0
BOULKIEMDE	B0109	0. Female	0. no	0. None	0	0		1. 18-40 years	0. Did not complete primary	2. Housewife	0	0	0	0	9	9
BOULKIEMDE	B0109	1. Male	0. no	0. None	0	0		1. 18-40 years	0. Did not complete primary	1. Farmer	0	0	0	0	9	9
BOULKIEMDE	B0109	0. Female	0. no	0. None	0	0		2. 41 years and over	0. Did not complete primary	2. Housewife	0	0	0	0	9	9
BOULKIEMDE	B0109	0. Female	0. no	0. None	0	0		0. 6-17 years	1. Primary Completed	2. Housewife	0	0	0	0	9	9
BOULKIEMDE	B0109	1. Male	1. epilepsy	0. None	0	0	2	2. 41 years and over	0. Did not complete primary	1. Farmer	1	0	1	1	0	0
BOULKIEMDE	B0109	1. Male	0. no	0. None	0	0		2. 41 years and over	0. Did not complete primary	3. Comm/Salar/Skilled/Unemploed	0	0	0	0	9	9
BOULKIEMDE	B0109	1. Male	1. epilepsy	1. epilepsy only	1	0	1	1. 18-40 years	0. Did not complete primary	1. Farmer	1	0	1	1	1	0
BOULKIEMDE	B0109	1. Male	0. no	0. None	0	0		2. 41 years and over	0. Did not complete primary	1. Farmer	0	0	0	0	9	9
BOULKIEMDE	B0109	1. Male	0. no	0. None	0	0		0. 6-17 years	1. Primary Completed	0. Student	0	0	0	0	9	9
BOULKIEMDE	B0109	1. Male	0. no	0. None	0	0		2. 41 years and over	0. Did not complete primary	1. Farmer	0	0	0	0	9	9
BOULKIEMDE	B0109	1. Male	0. no	0. None	0	0		2. 41 years and over	0. Did not complete primary	1. Farmer	0	0	0	0	9	9
BOULKIEMDE	B0109	0. Female	0. no	0. None	0	0		0. 6-17 years	0. Did not complete primary	0. Student	0	0	0	0	9	9
BOULKIEMDE	B0109	1. Male	0. no	0. None	0	0		0. 6-17 years	0. Did not complete primary	0. Student	0	0	0	0	9	9
BOULKIEMDE	B0109	1. Male	0. no	0. None	0	0		2. 41 years and over	0. Did not complete primary	3. Comm/Salar/Skilled/Unemploed	0	0	0	0	9	9
BOULKIEMDE	B0203	0. Female	1. epilepsy	0. None	0	0	1	2. 41 years and over	0. Did not complete primary	2. Housewife	1	0	1	1	0	0
BOULKIEMDE	B0203	0. Female	0. no	0. None	0	0		1. 18-40 years	0. Did not complete primary	2. Housewife	0	0	0	0	9	9
BOULKIEMDE	B0203	1. Male	0. no	0. None	0	0		1. 18-40 years	2. At least secondary completed	1. Farmer	0	0	0	0	9	9
BOULKIEMDE	B0203	0. Female	0. no	0. None	0	0		2. 41 years and over	0. Did not complete primary	1. Farmer	0	0	0	0	9	9
BOULKIEMDE	B0203	0. Female	0. no	0. None	0	0	1	1. 18-40 years	0. Did not complete primary	2. Housewife	0	0	0	0	0	0
BOULKIEMDE	B0203	1. Male	0. no	0. None	0	0		2. 41 years and over	0. Did not complete primary	1. Farmer	0	0	0	0	9	9
BOULKIEMDE	B0203	1. Male	3. epilepsy and headache	0. None	0	0	1	2. 41 years and over	0. Did not complete primary	1. Farmer	1	1	1	1	0	0
BOULKIEMDE	B0203	0. Female	0. no	0. None	0	0		0. 6-17 years	0. Did not complete primary	2. Housewife	0	0	0	0	9	9
BOULKIEMDE	B0203	0. Female	0. no	0. None	0	0		0. 6-17 years	1. Primary Completed	0. Student	0	0	0	0	9	9
BOULKIEMDE	B0203	1. Male	0. no	0. None	0	0		2. 41 years and over	0. Did not complete primary	1. Farmer	0	0	0	0	9	9
BOULKIEMDE	B0203	0. Female	0. no	0. None	0	0		1. 18-40 years	0. Did not complete primary	2. Housewife	0	0	0	0	9	9
BOULKIEMDE	B0203	0. Female	0. no	0. None	0	0		0. 6-17 years	0. Did not complete primary	0. Student	0	0	0	0	9	9
BOULKIEMDE	B0203	0. Female	0. no	0. None	0	0		2. 41 years and over	0. Did not complete primary	1. Farmer	0	0	0	0	9	9
BOULKIEMDE	B0203	0. Female	0. no	0. None	0	0		2. 41 years and over	0. Did not complete primary	1. Farmer	0	0	0	0	9	9
BOULKIEMDE	B0203	1. Male	0. no	0. None	0	0		0. 6-17 years	0. Did not complete primary	3. Comm/Salar/Skilled/Unemploed	0	0	0	0	9	9
BOULKIEMDE	B0203	1. Male	1. epilepsy	1. epilepsy only	1	0	1	0. 6-17 years	0. Did not complete primary	0. Student	1	0	1	1	1	0
BOULKIEMDE	B0203	0. Female	0. no	0. None	0	0	1	2. 41 years and over	0. Did not complete primary	2. Housewife	0	0	0	0	0	0
BOULKIEMDE	B0203	1. Male	0. no	0. None	0	0		1. 18-40 years	0. Did not complete primary	1. Farmer	0	0	0	0	9	9
BOULKIEMDE	B0203	0. Female	0. no	0. None	0	0	1	1. 18-40 years	0. Did not complete primary	1. Farmer	0	0	0	0	0	0
BOULKIEMDE	B0203	0. Female	0. no	0. None	0	0		1. 18-40 years	0. Did not complete primary	2. Housewife	0	0	0	0	9	9
BOULKIEMDE	B0203	0. Female	0. no	0. None	0	0		0. 6-17 years	0. Did not complete primary	1. Farmer	0	0	0	0	9	9
BOULKIEMDE	B0203	0. Female	0. no	0. None	0	0		2. 41 years and over	0. Did not complete primary	2. Housewife	0	0	0	0	9	9
BOULKIEMDE	B0203	0. Female	0. no	0. None	0	0		1. 18-40 years	0. Did not complete primary	2. Housewife	0	0	0	0	9	9
BOULKIEMDE	B0203	1. Male	0. no	0. None	0	0		0. 6-17 years	1. Primary Completed	0. Student	0	0	0	0	9	9
BOULKIEMDE	B0203	0. Female	0. no	0. None	0	0		1. 18-40 years	0. Did not complete primary	2. Housewife	0	0	0	0	9	9
BOULKIEMDE	B0203	0. Female	1. epilepsy	0. None	0	0	1	1. 18-40 years	0. Did not complete primary	2. Housewife	1	0	1	1	0	0
BOULKIEMDE	B0203	0. Female	0. no	0. None	0	0		1. 18-40 years	0. Did not complete primary	1. Farmer	0	0	0	0	9	9
BOULKIEMDE	B0203	0. Female	0. no	0. None	0	0		1. 18-40 years	0. Did not complete primary	2. Housewife	0	0	0	0	9	9
BOULKIEMDE	B0203	1. Male	0. no	0. None	0	0		2. 41 years and over	0. Did not complete primary	1. Farmer	0	0	0	0	9	9
BOULKIEMDE	B0203	1. Male	0. no	0. None	0	0		2. 41 years and over	0. Did not complete primary	1. Farmer	0	0	0	0	9	9
BOULKIEMDE	B0203	0. Female	0. no	0. None	0	0		1. 18-40 years	0. Did not complete primary	2. Housewife	0	0	0	0	9	9
BOULKIEMDE	B0203	1. Male	3. epilepsy and headache	0. None	0	0	1	0. 6-17 years	0. Did not complete primary	0. Student	1	1	1	1	0	0
BOULKIEMDE	B0203	0. Female	0. no	0. None	0	0		0. 6-17 years	0. Did not complete primary	2. Housewife	0	0	0	0	9	9
BOULKIEMDE	B0203	1. Male	1. epilepsy	0. None	0	0	1	1. 18-40 years	0. Did not complete primary	1. Farmer	1	0	1	1	0	0
BOULKIEMDE	B0203	1. Male	0. no	0. None	0	0		1. 18-40 years	0. Did not complete primary	1. Farmer	0	0	0	0	9	9
BOULKIEMDE	B0203	1. Male	0. no	0. None	0	0		2. 41 years and over	0. Did not complete primary	1. Farmer	0	0	0	0	9	9
BOULKIEMDE	B0203	0. Female	0. no	0. None	0	0		0. 6-17 years	1. Primary Completed	0. Student	0	0	0	0	9	9
BOULKIEMDE	B0203	0. Female	0. no	0. None	0	0		1. 18-40 years	0. Did not complete primary	2. Housewife	0	0	0	0	9	9
BOULKIEMDE	B0203	0. Female	0. no	0. None	0	0		1. 18-40 years	0. Did not complete primary	3. Comm/Salar/Skilled/Unemploed	0	0	0	0	9	9
BOULKIEMDE	B0203	0. Female	2. headache	3. headache only	0	1	1	1. 18-40 years	0. Did not complete primary	1. Farmer	0	1	1	1	0	1
BOULKIEMDE	B0203	1. Male	0. no	0. None	0	0		0. 6-17 years	0. Did not complete primary	1. Farmer	0	0	0	0	9	9
BOULKIEMDE	B0203	0. Female	0. no	0. None	0	0		0. 6-17 years	0. Did not complete primary	0. Student	0	0	0	0	9	9
BOULKIEMDE	B0203	0. Female	2. headache	0. None	0	0	1	2. 41 years and over	0. Did not complete primary	1. Farmer	0	1	1	1	0	0
BOULKIEMDE	B0203	0. Female	1. epilepsy	1. epilepsy only	1	0	1	0. 6-17 years	0. Did not complete primary	2. Housewife	1	0	1	1	1	0
BOULKIEMDE	B0203	0. Female	0. no	0. None	0	0		2. 41 years and over	0. Did not complete primary	3. Comm/Salar/Skilled/Unemploed	0	0	0	0	9	9
BOULKIEMDE	B0203	0. Female	0. no	0. None	0	0		2. 41 years and over	0. Did not complete primary	1. Farmer	0	0	0	0	9	9
BOULKIEMDE	B0203	1. Male	0. no	0. None	0	0		2. 41 years and over	0. Did not complete primary	1. Farmer	0	0	0	0	9	9
BOULKIEMDE	B0203	1. Male	0. no	0. None	0	0		1. 18-40 years	0. Did not complete primary	1. Farmer	0	0	0	0	9	9
BOULKIEMDE	B0203	0. Female	0. no	0. None	0	0		2. 41 years and over	0. Did not complete primary	1. Farmer	0	0	0	0	9	9
BOULKIEMDE	B0203	0. Female	0. no	0. None	0	0		1. 18-40 years	0. Did not complete primary	1. Farmer	0	0	0	0	9	9
BOULKIEMDE	B0203	0. Female	0. no	0. None	0	0		1. 18-40 years	0. Did not complete primary	2. Housewife	0	0	0	0	9	9
BOULKIEMDE	B0203	0. Female	0. no	0. None	0	0	1	1. 18-40 years	0. Did not complete primary	2. Housewife	0	0	0	0	0	0
BOULKIEMDE	B0203	0. Female	0. no	0. None	0	0		2. 41 years and over	0. Did not complete primary	1. Farmer	0	0	0	0	9	9
BOULKIEMDE	B0203	1. Male	0. no	0. None	0	0	1	2. 41 years and over	0. Did not complete primary	1. Farmer	0	0	0	0	0	0
BOULKIEMDE	B0203	1. Male	2. headache	0. None	0	0	1	2. 41 years and over	0. Did not complete primary	1. Farmer	0	1	1	1	0	0
BOULKIEMDE	B0203	0. Female	0. no	0. None	0	0		0. 6-17 years	0. Did not complete primary	3. Comm/Salar/Skilled/Unemploed	0	0	0	0	9	9
BOULKIEMDE	B0203	1. Male	0. no	0. None	0	0		0. 6-17 years	0. Did not complete primary	0. Student	0	0	0	0	9	9
BOULKIEMDE	B0203	1. Male	0. no	3. headache only	0	1	1	2. 41 years and over	0. Did not complete primary	1. Farmer	0	0	0	0	0	1
BOULKIEMDE	B0203	0. Female	0. no	0. None	0	0	1	1. 18-40 years	0. Did not complete primary	1. Farmer	0	0	0	0	0	0
BOULKIEMDE	B0203	0. Female	0. no	0. None	0	0		2. 41 years and over	0. Did not complete primary	1. Farmer	0	0	0	0	9	9
BOULKIEMDE	B0203	0. Female	0. no	3. headache only	0	1	1	2. 41 years and over	0. Did not complete primary	2. Housewife	0	0	0	0	0	1
BOULKIEMDE	B0203	1. Male	0. no	0. None	0	0		2. 41 years and over	0. Did not complete primary	1. Farmer	0	0	0	0	9	9
BOULKIEMDE	B0203	0. Female	0. no	1. epilepsy only	1	0	1	1. 18-40 years	0. Did not complete primary	1. Farmer	0	0	0	0	1	0
BOULKIEMDE	B0203	0. Female	0. no	0. None	0	0	1	2. 41 years and over	0. Did not complete primary	1. Farmer	0	0	0	0	0	0
BOULKIEMDE	B0203	0. Female	0. no	0. None	0	0		0. 6-17 years	0. Did not complete primary	0. Student	0	0	0	0	9	9
BOULKIEMDE	B0203	1. Male	0. no	0. None	0	0		2. 41 years and over	0. Did not complete primary	1. Farmer	0	0	0	0	9	9
BOULKIEMDE	B0203	1. Male	0. no	0. None	0	0		0. 6-17 years	0. Did not complete primary	1. Farmer	0	0	0	0	9	9
BOULKIEMDE	B0203	0. Female	0. no	0. None	0	0		2. 41 years and over	0. Did not complete primary	2. Housewife	0	0	0	0	9	9
BOULKIEMDE	B0203	0. Female	0. no	0. None	0	0		1. 18-40 years	0. Did not complete primary	1. Farmer	0	0	0	0	9	9
BOULKIEMDE	B0203	0. Female	0. no	0. None	0	0		1. 18-40 years	0. Did not complete primary	2. Housewife	0	0	0	0	9	9
BOULKIEMDE	B0203	1. Male	0. no	0. None	0	0		0. 6-17 years	0. Did not complete primary	3. Comm/Salar/Skilled/Unemploed	0	0	0	0	9	9
BOULKIEMDE	B0203	0. Female	0. no	0. None	0	0		1. 18-40 years	0. Did not complete primary	1. Farmer	0	0	0	0	9	9
BOULKIEMDE	B0203	0. Female	0. no	0. None	0	0		2. 41 years and over	0. Did not complete primary	2. Housewife	0	0	0	0	9	9
BOULKIEMDE	B0203	0. Female	0. no	0. None	0	0	1	2. 41 years and over	0. Did not complete primary	2. Housewife	0	0	0	0	0	0
BOULKIEMDE	B0203	1. Male	0. no	0. None	0	0		2. 41 years and over	0. Did not complete primary	1. Farmer	0	0	0	0	9	9
BOULKIEMDE	B0203	1. Male	0. no	0. None	0	0		0. 6-17 years	1. Primary Completed	3. Comm/Salar/Skilled/Unemploed	0	0	0	0	9	9
BOULKIEMDE	B0203	1. Male	0. no	0. None	0	0		0. 6-17 years	1. Primary Completed	0. Student	0	0	0	0	9	9
BOULKIEMDE	B0203	0. Female	0. no	0. None	0	0	1	1. 18-40 years	0. Did not complete primary	2. Housewife	0	0	0	0	0	0
BOULKIEMDE	B0203	0. Female	0. no	0. None	0	0		0. 6-17 years	2. At least secondary completed	0. Student	0	0	0	0	9	9
BOULKIEMDE	B0204	0. Female	0. no	0. None	0	0		2. 41 years and over	0. Did not complete primary	1. Farmer	0	0	0	0	9	9
BOULKIEMDE	B0204	0. Female	0. no	0. None	0	0		2. 41 years and over	0. Did not complete primary	2. Housewife	0	0	0	0	9	9
BOULKIEMDE	B0204	0. Female	0. no	0. None	0	0		2. 41 years and over	0. Did not complete primary	2. Housewife	0	0	0	0	9	9
BOULKIEMDE	B0204	0. Female	0. no	0. None	0	0		2. 41 years and over	0. Did not complete primary	2. Housewife	0	0	0	0	9	9
BOULKIEMDE	B0204	1. Male	0. no	0. None	0	0		2. 41 years and over	0. Did not complete primary	1. Farmer	0	0	0	0	9	9
BOULKIEMDE	B0204	1. Male	0. no	0. None	0	0	1	1. 18-40 years	0. Did not complete primary	1. Farmer	0	0	0	0	0	0
BOULKIEMDE	B0204	0. Female	0. no	0. None	0	0		2. 41 years and over	0. Did not complete primary	1. Farmer	0	0	0	0	9	9
BOULKIEMDE	B0204	0. Female	0. no	0. None	0	0		0. 6-17 years	1. Primary Completed	2. Housewife	0	0	0	0	9	9
BOULKIEMDE	B0204	0. Female	0. no	0. None	0	0		1. 18-40 years	0. Did not complete primary	1. Farmer	0	0	0	0	9	9
BOULKIEMDE	B0204	1. Male	0. no	0. None	0	0	1	0. 6-17 years	0. Did not complete primary	0. Student	0	0	0	0	0	0
BOULKIEMDE	B0204	0. Female	0. no	0. None	0	0		2. 41 years and over	1. Primary Completed	2. Housewife	0	0	0	0	9	9
BOULKIEMDE	B0204	0. Female	1. epilepsy	1. epilepsy only	1	0	1	0. 6-17 years	0. Did not complete primary	3. Comm/Salar/Skilled/Unemploed	1	0	1	1	1	0
BOULKIEMDE	B0204	1. Male	0. no	0. None	0	0		0. 6-17 years	0. Did not complete primary	3. Comm/Salar/Skilled/Unemploed	0	0	0	0	9	9
BOULKIEMDE	B0204	0. Female	0. no	0. None	0	0		0. 6-17 years	1. Primary Completed	0. Student	0	0	0	0	9	9
BOULKIEMDE	B0204	0. Female	0. no	0. None	0	0	1	1. 18-40 years	0. Did not complete primary	2. Housewife	0	0	0	0	0	0
BOULKIEMDE	B0204	0. Female	0. no	0. None	0	0		0. 6-17 years	0. Did not complete primary	3. Comm/Salar/Skilled/Unemploed	0	0	0	0	9	9
BOULKIEMDE	B0204	0. Female	1. epilepsy	0. None	0	0	1	1. 18-40 years	0. Did not complete primary	2. Housewife	1	0	1	1	0	0
BOULKIEMDE	B0204	1. Male	0. no	0. None	0	0		2. 41 years and over	0. Did not complete primary	1. Farmer	0	0	0	0	9	9
BOULKIEMDE	B0204	0. Female	3. epilepsy and headache	4. epilepsy and headache	1	1	1	2. 41 years and over	0. Did not complete primary	2. Housewife	1	1	1	1	1	1
BOULKIEMDE	B0204	0. Female	0. no	0. None	0	0		1. 18-40 years	0. Did not complete primary	2. Housewife	0	0	0	0	9	9
BOULKIEMDE	B0204	0. Female	1. epilepsy	0. None	0	0	1	2. 41 years and over	0. Did not complete primary	1. Farmer	1	0	1	1	0	0
BOULKIEMDE	B0204	0. Female	1. epilepsy	0. None	0	0	1	2. 41 years and over	0. Did not complete primary	1. Farmer	1	0	1	1	0	0
BOULKIEMDE	B0204	0. Female	0. no	0. None	0	0		1. 18-40 years	0. Did not complete primary	1. Farmer	0	0	0	0	9	9
BOULKIEMDE	B0204	1. Male	0. no	0. None	0	0		1. 18-40 years	1. Primary Completed	0. Student	0	0	0	0	9	9
BOULKIEMDE	B0204	1. Male	1. epilepsy	1. epilepsy only	1	0	1	1. 18-40 years	0. Did not complete primary	1. Farmer	1	0	1	1	1	0
BOULKIEMDE	B0204	0. Female	0. no	0. None	0	0		2. 41 years and over	0. Did not complete primary	2. Housewife	0	0	0	0	9	9
BOULKIEMDE	B0204	0. Female	0. no	0. None	0	0		2. 41 years and over	0. Did not complete primary	2. Housewife	0	0	0	0	9	9
BOULKIEMDE	B0204	0. Female	0. no	0. None	0	0	1	0. 6-17 years	1. Primary Completed	0. Student	0	0	0	0	0	0
BOULKIEMDE	B0204	0. Female	0. no	0. None	0	0	1	0. 6-17 years	0. Did not complete primary	2. Housewife	0	0	0	0	0	0
BOULKIEMDE	B0204	0. Female	1. epilepsy	0. None	0	0	1	1. 18-40 years	0. Did not complete primary	3. Comm/Salar/Skilled/Unemploed	1	0	1	1	0	0
BOULKIEMDE	B0204	0. Female	0. no	0. None	0	0		1. 18-40 years	0. Did not complete primary	2. Housewife	0	0	0	0	9	9
BOULKIEMDE	B0204	0. Female	0. no	0. None	0	0		0. 6-17 years	0. Did not complete primary	1. Farmer	0	0	0	0	9	9
BOULKIEMDE	B0204	0. Female	0. no	0. None	0	0		2. 41 years and over	0. Did not complete primary	2. Housewife	0	0	0	0	9	9
BOULKIEMDE	B0204	0. Female	0. no	0. None	0	0		2. 41 years and over	0. Did not complete primary	2. Housewife	0	0	0	0	9	9
BOULKIEMDE	B0204	0. Female	1. epilepsy	0. None	0	0	1	2. 41 years and over	0. Did not complete primary	2. Housewife	1	0	1	1	0	0
BOULKIEMDE	B0204	0. Female	0. no	0. None	0	0		2. 41 years and over	0. Did not complete primary	2. Housewife	0	0	0	0	9	9
BOULKIEMDE	B0204	0. Female	0. no	0. None	0	0		2. 41 years and over	0. Did not complete primary	1. Farmer	0	0	0	0	9	9
BOULKIEMDE	B0204	1. Male	1. epilepsy	0. None	0	0	1	2. 41 years and over	0. Did not complete primary	2. Housewife	1	0	1	1	0	0
BOULKIEMDE	B0204	1. Male	0. no	0. None	0	0	1	1. 18-40 years	0. Did not complete primary	1. Farmer	0	0	0	0	0	0
BOULKIEMDE	B0204	1. Male	0. no	0. None	0	0		0. 6-17 years	0. Did not complete primary	1. Farmer	0	0	0	0	9	9
BOULKIEMDE	B0204	1. Male	0. no	0. None	0	0		1. 18-40 years	0. Did not complete primary	1. Farmer	0	0	0	0	9	9
BOULKIEMDE	B0204	1. Male	0. no	0. None	0	0		0. 6-17 years	0. Did not complete primary	1. Farmer	0	0	0	0	9	9
BOULKIEMDE	B0204	1. Male	0. no	0. None	0	0		2. 41 years and over	0. Did not complete primary	1. Farmer	0	0	0	0	9	9
BOULKIEMDE	B0204	0. Female	0. no	0. None	0	0	1	1. 18-40 years	0. Did not complete primary	2. Housewife	0	0	0	0	0	0
BOULKIEMDE	B0204	0. Female	0. no	0. None	0	0		0. 6-17 years	0. Did not complete primary	2. Housewife	0	0	0	0	9	9
BOULKIEMDE	B0204	0. Female	0. no	0. None	0	0		0. 6-17 years	0. Did not complete primary	0. Student	0	0	0	0	9	9
BOULKIEMDE	B0204	0. Female	0. no	0. None	0	0		1. 18-40 years	0. Did not complete primary	2. Housewife	0	0	0	0	9	9
BOULKIEMDE	B0204	0. Female	0. no	0. None	0	0	1	1. 18-40 years	0. Did not complete primary	2. Housewife	0	0	0	0	0	0
BOULKIEMDE	B0204	1. Male	3. epilepsy and headache	3. headache only	0	1	1	2. 41 years and over	0. Did not complete primary	1. Farmer	1	1	1	1	0	1
BOULKIEMDE	B0204	1. Male	0. no	0. None	0	0		2. 41 years and over	0. Did not complete primary	1. Farmer	0	0	0	0	9	9
BOULKIEMDE	B0204	1. Male	1. epilepsy	3. headache only	0	1	2	1. 18-40 years	0. Did not complete primary	1. Farmer	1	0	1	1	0	1
BOULKIEMDE	B0204	1. Male	0. no	0. None	0	0		2. 41 years and over	0. Did not complete primary	1. Farmer	0	0	0	0	9	9
BOULKIEMDE	B0204	0. Female	0. no	0. None	0	0		1. 18-40 years	0. Did not complete primary	1. Farmer	0	0	0	0	9	9
BOULKIEMDE	B0204	0. Female	0. no	0. None	0	0		1. 18-40 years	0. Did not complete primary	2. Housewife	0	0	0	0	9	9
BOULKIEMDE	B0204	0. Female	0. no	0. None	0	0		2. 41 years and over	0. Did not complete primary	1. Farmer	0	0	0	0	9	9
BOULKIEMDE	B0204	1. Male	0. no	0. None	0	0		2. 41 years and over	0. Did not complete primary	1. Farmer	0	0	0	0	9	9
BOULKIEMDE	B0204	0. Female	2. headache	0. None	0	0	1	2. 41 years and over	0. Did not complete primary	1. Farmer	0	1	1	1	0	0
BOULKIEMDE	B0204	0. Female	0. no	0. None	0	0		2. 41 years and over	0. Did not complete primary	1. Farmer	0	0	0	0	9	9
BOULKIEMDE	B0204	1. Male	0. no	0. None	0	0	1	2. 41 years and over	0. Did not complete primary	1. Farmer	0	0	0	0	0	0
BOULKIEMDE	B0204	0. Female	0. no	0. None	0	0		0. 6-17 years	0. Did not complete primary	2. Housewife	0	0	0	0	9	9
BOULKIEMDE	B0204	1. Male	1. epilepsy	0. None	0	0	1	2. 41 years and over	2. At least secondary completed	1. Farmer	1	0	1	1	0	0
BOULKIEMDE	B0204	0. Female	0. no	0. None	0	0		0. 6-17 years	0. Did not complete primary	2. Housewife	0	0	0	0	9	9
BOULKIEMDE	B0204	0. Female	0. no	0. None	0	0		1. 18-40 years	0. Did not complete primary	2. Housewife	0	0	0	0	9	9
BOULKIEMDE	B0204	0. Female	0. no	0. None	0	0		0. 6-17 years	0. Did not complete primary	2. Housewife	0	0	0	0	9	9
BOULKIEMDE	B0204	1. Male	1. epilepsy	0. None	0	0	1	0. 6-17 years	1. Primary Completed	0. Student	1	0	1	1	0	0
BOULKIEMDE	B0204	1. Male	0. no	0. None	0	0		0. 6-17 years	0. Did not complete primary	1. Farmer	0	0	0	0	9	9
BOULKIEMDE	B0204	0. Female	2. headache	3. headache only	0	1	1	1. 18-40 years	0. Did not complete primary	2. Housewife	0	1	1	1	0	1
BOULKIEMDE	B0204	0. Female	1. epilepsy	0. None	0	0	1	2. 41 years and over	0. Did not complete primary	1. Farmer	1	0	1	1	0	0
BOULKIEMDE	B0204	0. Female	0. no	0. None	0	0		0. 6-17 years	0. Did not complete primary	3. Comm/Salar/Skilled/Unemploed	0	0	0	0	9	9
BOULKIEMDE	B0204	0. Female	1. epilepsy	0. None	0	0	1	2. 41 years and over	0. Did not complete primary	2. Housewife	1	0	1	1	0	0
BOULKIEMDE	B0204	1. Male	0. no	0. None	0	0		2. 41 years and over	0. Did not complete primary	1. Farmer	0	0	0	0	9	9
BOULKIEMDE	B0204	0. Female	0. no	0. None	0	0	1	0. 6-17 years	0. Did not complete primary	2. Housewife	0	0	0	0	0	0
BOULKIEMDE	B0204	1. Male	0. no	0. None	0	0		1. 18-40 years	0. Did not complete primary	1. Farmer	0	0	0	0	9	9
BOULKIEMDE	B0204	0. Female	3. epilepsy and headache	3. headache only	0	1	1	2. 41 years and over	0. Did not complete primary	1. Farmer	1	1	1	1	0	1
BOULKIEMDE	B0204	0. Female	0. no	0. None	0	0		2. 41 years and over	0. Did not complete primary	2. Housewife	0	0	0	0	9	9
BOULKIEMDE	B0204	1. Male	3. epilepsy and headache	0. None	0	0	1	0. 6-17 years	1. Primary Completed	0. Student	1	1	1	1	0	0
BOULKIEMDE	B0204	1. Male	0. no	0. None	0	0		0. 6-17 years	1. Primary Completed	0. Student	0	0	0	0	9	9
BOULKIEMDE	B0204	1. Male	0. no	0. None	0	0		0. 6-17 years	0. Did not complete primary	0. Student	0	0	0	0	9	9
BOULKIEMDE	B0204	0. Female	0. no	0. None	0	0		2. 41 years and over	0. Did not complete primary	2. Housewife	0	0	0	0	9	9
BOULKIEMDE	B0204	0. Female	0. no	0. None	0	0		0. 6-17 years	0. Did not complete primary	3. Comm/Salar/Skilled/Unemploed	0	0	0	0	9	9
BOULKIEMDE	B0302	0. Female	0. no	0. None	0	0		0. 6-17 years	1. Primary Completed	2. Housewife	0	0	0	0	9	9
BOULKIEMDE	B0302	0. Female	2. headache	0. None	0	0	1	0. 6-17 years	0. Did not complete primary	0. Student	0	1	1	1	0	0
BOULKIEMDE	B0302	0. Female	0. no	0. None	0	0		1. 18-40 years	0. Did not complete primary	2. Housewife	0	0	0	0	9	9
BOULKIEMDE	B0302	0. Female	0. no	0. None	0	0		2. 41 years and over	0. Did not complete primary	2. Housewife	0	0	0	0	9	9
BOULKIEMDE	B0302	0. Female	0. no	0. None	0	0		1. 18-40 years	0. Did not complete primary	2. Housewife	0	0	0	0	9	9
BOULKIEMDE	B0302	0. Female	0. no	0. None	0	0		0. 6-17 years	1. Primary Completed	0. Student	0	0	0	0	9	9
BOULKIEMDE	B0302	0. Female	0. no	0. None	0	0		1. 18-40 years	0. Did not complete primary	2. Housewife	0	0	0	0	9	9
BOULKIEMDE	B0302	0. Female	0. no	0. None	0	0		1. 18-40 years	0. Did not complete primary	2. Housewife	0	0	0	0	9	9
BOULKIEMDE	B0302	1. Male	0. no	0. None	0	0		1. 18-40 years	0. Did not complete primary	1. Farmer	0	0	0	0	9	9
BOULKIEMDE	B0302	0. Female	0. no	0. None	0	0		0. 6-17 years	0. Did not complete primary	3. Comm/Salar/Skilled/Unemploed	0	0	0	0	9	9
BOULKIEMDE	B0302	1. Male	1. epilepsy	1. epilepsy only	1	0	1	2. 41 years and over	0. Did not complete primary	1. Farmer	1	0	1	1	1	0
BOULKIEMDE	B0302	1. Male	1. epilepsy	3. headache only	0	1	1	1. 18-40 years	0. Did not complete primary	1. Farmer	1	0	1	1	0	1
BOULKIEMDE	B0302	1. Male	0. no	0. None	0	0	1	0. 6-17 years	0. Did not complete primary	1. Farmer	0	0	0	0	0	0
BOULKIEMDE	B0302	1. Male	0. no	0. None	0	0		0. 6-17 years	0. Did not complete primary	1. Farmer	0	0	0	0	9	9
BOULKIEMDE	B0302	0. Female	0. no	0. None	0	0	1	1. 18-40 years	0. Did not complete primary	3. Comm/Salar/Skilled/Unemploed	0	0	0	0	0	0
BOULKIEMDE	B0302	0. Female	0. no	0. None	0	0		2. 41 years and over	0. Did not complete primary	2. Housewife	0	0	0	0	9	9
BOULKIEMDE	B0302	0. Female	0. no	0. None	0	0		2. 41 years and over	0. Did not complete primary	2. Housewife	0	0	0	0	9	9
BOULKIEMDE	B0302	0. Female	2. headache	3. headache only	0	1	1	1. 18-40 years	0. Did not complete primary	2. Housewife	0	1	1	1	0	1
BOULKIEMDE	B0302	0. Female	0. no	0. None	0	0		2. 41 years and over	0. Did not complete primary	1. Farmer	0	0	0	0	9	9
BOULKIEMDE	B0302	0. Female	0. no	0. None	0	0		2. 41 years and over	0. Did not complete primary	2. Housewife	0	0	0	0	9	9
BOULKIEMDE	B0302	0. Female	0. no	0. None	0	0		2. 41 years and over	0. Did not complete primary	2. Housewife	0	0	0	0	9	9
BOULKIEMDE	B0302	0. Female	0. no	0. None	0	0		1. 18-40 years	0. Did not complete primary	2. Housewife	0	0	0	0	9	9
BOULKIEMDE	B0302	0. Female	0. no	0. None	0	0	1	0. 6-17 years	0. Did not complete primary	2. Housewife	0	0	0	0	0	0
BOULKIEMDE	B0302	0. Female	0. no	0. None	0	0		1. 18-40 years	0. Did not complete primary	2. Housewife	0	0	0	0	9	9
BOULKIEMDE	B0302	1. Male	0. no	0. None	0	0		0. 6-17 years	0. Did not complete primary	1. Farmer	0	0	0	0	9	9
BOULKIEMDE	B0302	0. Female	0. no	0. None	0	0	1	2. 41 years and over	0. Did not complete primary	2. Housewife	0	0	0	0	0	0
BOULKIEMDE	B0302	1. Male	0. no	0. None	0	0		1. 18-40 years	0. Did not complete primary	1. Farmer	0	0	0	0	9	9
BOULKIEMDE	B0302	0. Female	0. no	0. None	0	0		1. 18-40 years	0. Did not complete primary	2. Housewife	0	0	0	0	9	9
BOULKIEMDE	B0302	1. Male	1. epilepsy	1. epilepsy only	1	0	1	0. 6-17 years	0. Did not complete primary	1. Farmer	1	0	1	1	1	0
BOULKIEMDE	B0302	1. Male	0. no	0. None	0	0		2. 41 years and over	0. Did not complete primary	1. Farmer	0	0	0	0	9	9
BOULKIEMDE	B0302	1. Male	0. no	0. None	0	0		0. 6-17 years	1. Primary Completed	0. Student	0	0	0	0	9	9
BOULKIEMDE	B0302	1. Male	0. no	0. None	0	0		2. 41 years and over	0. Did not complete primary	1. Farmer	0	0	0	0	9	9
BOULKIEMDE	B0302	0. Female	2. headache	3. headache only	0	1	1	1. 18-40 years	0. Did not complete primary	2. Housewife	0	1	1	1	0	1
BOULKIEMDE	B0302	0. Female	0. no	0. None	0	0	1	2. 41 years and over	0. Did not complete primary	2. Housewife	0	0	0	0	0	0
BOULKIEMDE	B0302	0. Female	0. no	0. None	0	0	1	2. 41 years and over	0. Did not complete primary	2. Housewife	0	0	0	0	0	0
BOULKIEMDE	B0302	0. Female	0. no	0. None	0	0		2. 41 years and over	0. Did not complete primary	2. Housewife	0	0	0	0	9	9
BOULKIEMDE	B0302	1. Male	0. no	0. None	0	0		2. 41 years and over	0. Did not complete primary	1. Farmer	0	0	0	0	9	9
BOULKIEMDE	B0302	0. Female	3. epilepsy and headache	3. headache only	0	1	1	1. 18-40 years	0. Did not complete primary	2. Housewife	1	1	1	1	0	1
BOULKIEMDE	B0302	0. Female	0. no	0. None	0	0		1. 18-40 years	0. Did not complete primary	2. Housewife	0	0	0	0	9	9
BOULKIEMDE	B0302	0. Female	0. no	0. None	0	0		2. 41 years and over	0. Did not complete primary	2. Housewife	0	0	0	0	9	9
BOULKIEMDE	B0302	1. Male	0. no	0. None	0	0	1	2. 41 years and over	0. Did not complete primary	1. Farmer	0	0	0	0	0	0
BOULKIEMDE	B0302	1. Male	0. no	0. None	0	0		1. 18-40 years	0. Did not complete primary	1. Farmer	0	0	0	0	9	9
BOULKIEMDE	B0302	0. Female	0. no	0. None	0	0		1. 18-40 years	0. Did not complete primary	2. Housewife	0	0	0	0	9	9
BOULKIEMDE	B0302	1. Male	0. no	0. None	0	0		0. 6-17 years	1. Primary Completed	0. Student	0	0	0	0	9	9
BOULKIEMDE	B0302	0. Female	0. no	0. None	0	0		0. 6-17 years	0. Did not complete primary	2. Housewife	0	0	0	0	9	9
BOULKIEMDE	B0302	0. Female	0. no	0. None	0	0	1	1. 18-40 years	0. Did not complete primary	2. Housewife	0	0	0	0	0	0
BOULKIEMDE	B0302	0. Female	0. no	0. None	0	0		0. 6-17 years	0. Did not complete primary	2. Housewife	0	0	0	0	9	9
BOULKIEMDE	B0302	0. Female	0. no	0. None	0	0		1. 18-40 years	0. Did not complete primary	2. Housewife	0	0	0	0	9	9
BOULKIEMDE	B0302	1. Male	0. no	0. None	0	0		0. 6-17 years	0. Did not complete primary	1. Farmer	0	0	0	0	9	9
BOULKIEMDE	B0302	1. Male	0. no	0. None	0	0		1. 18-40 years	0. Did not complete primary	2. Housewife	0	0	0	0	9	9
BOULKIEMDE	B0302	1. Male	0. no	0. None	0	0		2. 41 years and over	0. Did not complete primary	1. Farmer	0	0	0	0	9	9
BOULKIEMDE	B0302	0. Female	0. no	0. None	0	0		0. 6-17 years	0. Did not complete primary	0. Student	0	0	0	0	9	9
BOULKIEMDE	B0302	1. Male	0. no	0. None	0	0		0. 6-17 years	0. Did not complete primary	2. Housewife	0	0	0	0	9	9
BOULKIEMDE	B0302	0. Female	0. no	0. None	0	0		0. 6-17 years	0. Did not complete primary	2. Housewife	0	0	0	0	9	9
BOULKIEMDE	B0302	0. Female	0. no	0. None	0	0		0. 6-17 years	0. Did not complete primary	2. Housewife	0	0	0	0	9	9
BOULKIEMDE	B0302	0. Female	0. no	0. None	0	0		1. 18-40 years	0. Did not complete primary	2. Housewife	0	0	0	0	9	9
BOULKIEMDE	B0302	0. Female	0. no	0. None	0	0		1. 18-40 years	0. Did not complete primary	2. Housewife	0	0	0	0	9	9
BOULKIEMDE	B0302	0. Female	0. no	0. None	0	0		2. 41 years and over	0. Did not complete primary	2. Housewife	0	0	0	0	9	9
BOULKIEMDE	B0302	1. Male	1. epilepsy	0. None	0	0		0. 6-17 years	0. Did not complete primary	0. Student	0	0	1	1	9	9
BOULKIEMDE	B0302	0. Female	0. no	0. None	0	0		2. 41 years and over	0. Did not complete primary	2. Housewife	0	0	0	0	9	9
BOULKIEMDE	B0302	1. Male	0. no	0. None	0	0	1	1. 18-40 years	0. Did not complete primary	1. Farmer	0	0	0	0	0	0
BOULKIEMDE	B0302	0. Female	0. no	0. None	0	0		1. 18-40 years	0. Did not complete primary	2. Housewife	0	0	0	0	9	9
BOULKIEMDE	B0302	0. Female	0. no	0. None	0	0	1	2. 41 years and over	0. Did not complete primary	1. Farmer	0	0	0	0	0	0
BOULKIEMDE	B0302	1. Male	0. no	0. None	0	0		1. 18-40 years	0. Did not complete primary	1. Farmer	0	0	0	0	9	9
BOULKIEMDE	B0302	0. Female	0. no	0. None	0	0		2. 41 years and over	0. Did not complete primary	2. Housewife	0	0	0	0	9	9
BOULKIEMDE	B0302	1. Male	0. no	0. None	0	0		0. 6-17 years	1. Primary Completed	0. Student	0	0	0	0	9	9
BOULKIEMDE	B0302	0. Female	1. epilepsy	0. None	0	0	1	2. 41 years and over	0. Did not complete primary	2. Housewife	1	0	1	1	0	0
BOULKIEMDE	B0302	0. Female	0. no	0. None	0	0		1. 18-40 years	0. Did not complete primary	2. Housewife	0	0	0	0	9	9
BOULKIEMDE	B0302	1. Male	0. no	0. None	0	0		2. 41 years and over	0. Did not complete primary	1. Farmer	0	0	0	0	9	9
BOULKIEMDE	B0302	1. Male	3. epilepsy and headache	1. epilepsy only	1	0	1	1. 18-40 years	0. Did not complete primary	1. Farmer	1	1	1	1	1	0
BOULKIEMDE	B0302	1. Male	0. no	0. None	0	0		1. 18-40 years	0. Did not complete primary	3. Comm/Salar/Skilled/Unemploed	0	0	0	0	9	9
BOULKIEMDE	B0302	0. Female	0. no	0. None	0	0		0. 6-17 years	0. Did not complete primary	2. Housewife	0	0	0	0	9	9
BOULKIEMDE	B0302	0. Female	0. no	0. None	0	0		0. 6-17 years	0. Did not complete primary	2. Housewife	0	0	0	0	9	9
BOULKIEMDE	B0302	1. Male	0. no	0. None	0	0		2. 41 years and over	0. Did not complete primary	1. Farmer	0	0	0	0	9	9
BOULKIEMDE	B0302	1. Male	0. no	0. None	0	0		2. 41 years and over	0. Did not complete primary	1. Farmer	0	0	0	0	9	9
BOULKIEMDE	B0302	1. Male	0. no	0. None	0	0		1. 18-40 years	0. Did not complete primary	1. Farmer	0	0	0	0	9	9
BOULKIEMDE	B0302	0. Female	0. no	0. None	0	0		2. 41 years and over	0. Did not complete primary	2. Housewife	0	0	0	0	9	9
BOULKIEMDE	B0302	1. Male	1. epilepsy	0. None	0	0	1	2. 41 years and over	0. Did not complete primary	1. Farmer	1	0	1	1	0	0
BOULKIEMDE	B0302	1. Male	1. epilepsy	1. epilepsy only	1	0	1	1. 18-40 years	0. Did not complete primary	3. Comm/Salar/Skilled/Unemploed	1	0	1	1	1	0
BOULKIEMDE	B0302	0. Female	0. no	0. None	0	0		0. 6-17 years	0. Did not complete primary	2. Housewife	0	0	0	0	9	9
BOULKIEMDE	B0304	1. Male	1. epilepsy	0. None	0	0	2	2. 41 years and over	0. Did not complete primary	1. Farmer	1	0	1	1	0	0
BOULKIEMDE	B0304	1. Male	0. no	0. None	0	0		0. 6-17 years	0. Did not complete primary	3. Comm/Salar/Skilled/Unemploed	0	0	0	0	9	9
BOULKIEMDE	B0304	1. Male	0. no	0. None	0	0		2. 41 years and over	0. Did not complete primary	3. Comm/Salar/Skilled/Unemploed	0	0	0	0	9	9
BOULKIEMDE	B0304	1. Male	0. no	0. None	0	0		0. 6-17 years	0. Did not complete primary	0. Student	0	0	0	0	9	9
BOULKIEMDE	B0304	1. Male	0. no	0. None	0	0	1	1. 18-40 years	1. Primary Completed	1. Farmer	0	0	0	0	0	0
BOULKIEMDE	B0304	1. Male	0. no	0. None	0	0		1. 18-40 years	0. Did not complete primary	1. Farmer	0	0	0	0	9	9
BOULKIEMDE	B0304	0. Female	1. epilepsy	1. epilepsy only	1	0	1	2. 41 years and over	0. Did not complete primary	2. Housewife	1	0	1	1	1	0
BOULKIEMDE	B0304	0. Female	0. no	0. None	0	0		2. 41 years and over	0. Did not complete primary	2. Housewife	0	0	0	0	9	9
BOULKIEMDE	B0304	0. Female	0. no	0. None	0	0		2. 41 years and over	0. Did not complete primary	2. Housewife	0	0	0	0	9	9
BOULKIEMDE	B0304	1. Male	0. no	0. None	0	0		2. 41 years and over	0. Did not complete primary	1. Farmer	0	0	0	0	9	9
BOULKIEMDE	B0304	0. Female	0. no	0. None	0	0		1. 18-40 years	1. Primary Completed	0. Student	0	0	0	0	9	9
BOULKIEMDE	B0304	1. Male	0. no	0. None	0	0		2. 41 years and over	0. Did not complete primary	1. Farmer	0	0	0	0	9	9
BOULKIEMDE	B0304	1. Male	0. no	0. None	0	0	1	1. 18-40 years	1. Primary Completed	1. Farmer	0	0	0	0	0	0
BOULKIEMDE	B0304	1. Male	0. no	0. None	0	0		0. 6-17 years	0. Did not complete primary	1. Farmer	0	0	0	0	9	9
BOULKIEMDE	B0304	0. Female	0. no	0. None	0	0		0. 6-17 years	0. Did not complete primary	0. Student	0	0	0	0	9	9
BOULKIEMDE	B0304	0. Female	0. no	0. None	0	0		1. 18-40 years	0. Did not complete primary	2. Housewife	0	0	0	0	9	9
BOULKIEMDE	B0304	0. Female	0. no	0. None	0	0		1. 18-40 years	0. Did not complete primary	2. Housewife	0	0	0	0	9	9
BOULKIEMDE	B0304	0. Female	0. no	0. None	0	0		1. 18-40 years	0. Did not complete primary	2. Housewife	0	0	0	0	9	9
BOULKIEMDE	B0304	0. Female	0. no	0. None	0	0		1. 18-40 years	0. Did not complete primary	2. Housewife	0	0	0	0	9	9
BOULKIEMDE	B0304	0. Female	1. epilepsy	1. epilepsy only	1	0	1	2. 41 years and over	0. Did not complete primary	1. Farmer	1	0	1	1	1	0
BOULKIEMDE	B0304	0. Female	0. no	0. None	0	0		2. 41 years and over	0. Did not complete primary	2. Housewife	0	0	0	0	9	9
BOULKIEMDE	B0304	1. Male	0. no	0. None	0	0		0. 6-17 years	2. At least secondary completed	0. Student	0	0	0	0	9	9
BOULKIEMDE	B0304	0. Female	0. no	0. None	0	0		2. 41 years and over	0. Did not complete primary	1. Farmer	0	0	0	0	9	9
BOULKIEMDE	B0304	1. Male	1. epilepsy	0. None	0	0	1	2. 41 years and over	0. Did not complete primary	1. Farmer	1	0	1	1	0	0
BOULKIEMDE	B0304	1. Male	0. no	0. None	0	0		0. 6-17 years	0. Did not complete primary	1. Farmer	0	0	0	0	9	9
BOULKIEMDE	B0304	1. Male	0. no	0. None	0	0		2. 41 years and over	0. Did not complete primary	1. Farmer	0	0	0	0	9	9
BOULKIEMDE	B0304	1. Male	0. no	0. None	0	0		2. 41 years and over	0. Did not complete primary	1. Farmer	0	0	0	0	9	9
BOULKIEMDE	B0304	0. Female	0. no	0. None	0	0		2. 41 years and over	0. Did not complete primary	2. Housewife	0	0	0	0	9	9
BOULKIEMDE	B0304	0. Female	0. no	0. None	0	0		1. 18-40 years	0. Did not complete primary	2. Housewife	0	0	0	0	9	9
BOULKIEMDE	B0304	0. Female	0. no	0. None	0	0		2. 41 years and over	0. Did not complete primary	1. Farmer	0	0	0	0	9	9
BOULKIEMDE	B0304	1. Male	0. no	0. None	0	0		2. 41 years and over	0. Did not complete primary	1. Farmer	0	0	0	0	9	9
BOULKIEMDE	B0304	1. Male	0. no	0. None	0	0		0. 6-17 years	1. Primary Completed	0. Student	0	0	0	0	9	9
BOULKIEMDE	B0304	1. Male	0. no	0. None	0	0		1. 18-40 years	0. Did not complete primary	1. Farmer	0	0	0	0	9	9
BOULKIEMDE	B0304	0. Female	0. no	0. None	0	0		1. 18-40 years	0. Did not complete primary	2. Housewife	0	0	0	0	9	9
BOULKIEMDE	B0304	1. Male	1. epilepsy	1. epilepsy only	1	0	1	1. 18-40 years	0. Did not complete primary	1. Farmer	1	0	1	1	1	0
BOULKIEMDE	B0304	0. Female	0. no	0. None	0	0		1. 18-40 years	0. Did not complete primary	3. Comm/Salar/Skilled/Unemploed	0	0	0	0	9	9
BOULKIEMDE	B0304	0. Female	0. no	0. None	0	0		2. 41 years and over	0. Did not complete primary	2. Housewife	0	0	0	0	9	9
BOULKIEMDE	B0304	0. Female	1. epilepsy	0. None	0	0	1	2. 41 years and over	0. Did not complete primary	3. Comm/Salar/Skilled/Unemploed	1	0	1	1	0	0
BOULKIEMDE	B0304	0. Female	0. no	0. None	0	0		0. 6-17 years	0. Did not complete primary	2. Housewife	0	0	0	0	9	9
BOULKIEMDE	B0304	0. Female	0. no	0. None	0	0		1. 18-40 years	1. Primary Completed	3. Comm/Salar/Skilled/Unemploed	0	0	0	0	9	9
BOULKIEMDE	B0304	0. Female	0. no	0. None	0	0		1. 18-40 years	0. Did not complete primary	2. Housewife	0	0	0	0	9	9
BOULKIEMDE	B0304	0. Female	0. no	0. None	0	0		0. 6-17 years	1. Primary Completed	0. Student	0	0	0	0	9	9
BOULKIEMDE	B0304	1. Male	0. no	0. None	0	0		1. 18-40 years	0. Did not complete primary	1. Farmer	0	0	0	0	9	9
BOULKIEMDE	B0304	0. Female	1. epilepsy	0. None	0	0	1	2. 41 years and over	2. At least secondary completed	3. Comm/Salar/Skilled/Unemploed	1	0	1	1	0	0
BOULKIEMDE	B0304	1. Male	0. no	0. None	0	0		0. 6-17 years	0. Did not complete primary	0. Student	0	0	0	0	9	9
BOULKIEMDE	B0304	1. Male	0. no	0. None	0	0		2. 41 years and over	0. Did not complete primary	1. Farmer	0	0	0	0	9	9
BOULKIEMDE	B0304	0. Female	0. no	0. None	0	0		2. 41 years and over	0. Did not complete primary	2. Housewife	0	0	0	0	9	9
BOULKIEMDE	B0304	1. Male	0. no	0. None	0	0		2. 41 years and over	0. Did not complete primary	0. Student	0	0	0	0	9	9
BOULKIEMDE	B0304	0. Female	0. no	0. None	0	0		0. 6-17 years	0. Did not complete primary	0. Student	0	0	0	0	9	9
BOULKIEMDE	B0304	1. Male	0. no	0. None	0	0		2. 41 years and over	0. Did not complete primary	1. Farmer	0	0	0	0	9	9
BOULKIEMDE	B0304	0. Female	0. no	0. None	0	0		1. 18-40 years	0. Did not complete primary	2. Housewife	0	0	0	0	9	9
BOULKIEMDE	B0304	0. Female	0. no	0. None	0	0		0. 6-17 years	1. Primary Completed	0. Student	0	0	0	0	9	9
BOULKIEMDE	B0304	1. Male	3. epilepsy and headache	1. epilepsy only	1	0	1	2. 41 years and over	0. Did not complete primary	1. Farmer	1	1	1	1	1	0
BOULKIEMDE	B0304	0. Female	0. no	0. None	0	0		1. 18-40 years	0. Did not complete primary	3. Comm/Salar/Skilled/Unemploed	0	0	0	0	9	9
BOULKIEMDE	B0304	0. Female	0. no	0. None	0	0		1. 18-40 years	0. Did not complete primary	2. Housewife	0	0	0	0	9	9
BOULKIEMDE	B0304	0. Female	0. no	0. None	0	0		0. 6-17 years	0. Did not complete primary	3. Comm/Salar/Skilled/Unemploed	0	0	0	0	9	9
BOULKIEMDE	B0304	0. Female	0. no	0. None	0	0		1. 18-40 years	0. Did not complete primary	2. Housewife	0	0	0	0	9	9
BOULKIEMDE	B0304	0. Female	3. epilepsy and headache	3. headache only	0	1	1	1. 18-40 years	0. Did not complete primary	2. Housewife	1	1	1	1	0	1
BOULKIEMDE	B0304	0. Female	0. no	0. None	0	0		1. 18-40 years	0. Did not complete primary	2. Housewife	0	0	0	0	9	9
BOULKIEMDE	B0304	0. Female	0. no	0. None	0	0		2. 41 years and over	0. Did not complete primary	2. Housewife	0	0	0	0	9	9
BOULKIEMDE	B0304	0. Female	0. no	0. None	0	0		2. 41 years and over	0. Did not complete primary	2. Housewife	0	0	0	0	9	9
BOULKIEMDE	B0304	1. Male	0. no	0. None	0	0		2. 41 years and over	0. Did not complete primary	3. Comm/Salar/Skilled/Unemploed	0	0	0	0	9	9
BOULKIEMDE	B0304	1. Male	0. no	0. None	0	0		1. 18-40 years	0. Did not complete primary	2. Housewife	0	0	0	0	9	9
BOULKIEMDE	B0304	0. Female	0. no	0. None	0	0		2. 41 years and over	0. Did not complete primary	2. Housewife	0	0	0	0	9	9
BOULKIEMDE	B0304	1. Male	0. no	0. None	0	0		0. 6-17 years	1. Primary Completed	0. Student	0	0	0	0	9	9
BOULKIEMDE	B0304	1. Male	0. no	0. None	0	0		2. 41 years and over	0. Did not complete primary	1. Farmer	0	0	0	0	9	9
BOULKIEMDE	B0304	0. Female	0. no	0. None	0	0		2. 41 years and over	0. Did not complete primary	3. Comm/Salar/Skilled/Unemploed	0	0	0	0	9	9
BOULKIEMDE	B0304	1. Male	0. no	0. None	0	0		0. 6-17 years	0. Did not complete primary	1. Farmer	0	0	0	0	9	9
BOULKIEMDE	B0304	1. Male	0. no	0. None	0	0		2. 41 years and over	0. Did not complete primary	1. Farmer	0	0	0	0	9	9
BOULKIEMDE	B0304	1. Male	1. epilepsy	1. epilepsy only	1	0	1	0. 6-17 years	0. Did not complete primary	0. Student	1	0	1	1	1	0
BOULKIEMDE	B0304	0. Female	3. epilepsy and headache	0. None	0	0	1	1. 18-40 years	0. Did not complete primary	3. Comm/Salar/Skilled/Unemploed	1	1	1	1	0	0
BOULKIEMDE	B0304	1. Male	0. no	0. None	0	0		2. 41 years and over	0. Did not complete primary	1. Farmer	0	0	0	0	9	9
BOULKIEMDE	B0304	1. Male	0. no	0. None	0	0		0. 6-17 years	0. Did not complete primary	0. Student	0	0	0	0	9	9
BOULKIEMDE	B0304	1. Male	0. no	0. None	0	0		1. 18-40 years	2. At least secondary completed	3. Comm/Salar/Skilled/Unemploed	0	0	0	0	9	9
BOULKIEMDE	B0304	1. Male	0. no	0. None	0	0		1. 18-40 years	0. Did not complete primary	1. Farmer	0	0	0	0	9	9
BOULKIEMDE	B0304	0. Female	0. no	0. None	0	0		2. 41 years and over	0. Did not complete primary	2. Housewife	0	0	0	0	9	9
BOULKIEMDE	B0304	0. Female	0. no	0. None	0	0		2. 41 years and over	0. Did not complete primary	1. Farmer	0	0	0	0	9	9
BOULKIEMDE	B0304	0. Female	0. no	0. None	0	0		2. 41 years and over	0. Did not complete primary	2. Housewife	0	0	0	0	9	9
BOULKIEMDE	B0304	0. Female	0. no	0. None	0	0		2. 41 years and over	0. Did not complete primary	3. Comm/Salar/Skilled/Unemploed	0	0	0	0	9	9
BOULKIEMDE	B0304	1. Male	0. no	0. None	0	0		1. 18-40 years	0. Did not complete primary	3. Comm/Salar/Skilled/Unemploed	0	0	0	0	9	9
BOULKIEMDE	B0402	1. Male	0. no	0. None	0	0		2. 41 years and over	0. Did not complete primary	1. Farmer	0	0	0	0	9	9
BOULKIEMDE	B0402	1. Male	0. no	0. None	0	0		0. 6-17 years	0. Did not complete primary	0. Student	0	0	0	0	9	9
BOULKIEMDE	B0402	0. Female	0. no	0. None	0	0		0. 6-17 years	0. Did not complete primary	0. Student	0	0	0	0	9	9
BOULKIEMDE	B0402	0. Female	0. no	0. None	0	0		0. 6-17 years	0. Did not complete primary	0. Student	0	0	0	0	9	9
BOULKIEMDE	B0402	0. Female	0. no	0. None	0	0		2. 41 years and over	0. Did not complete primary	2. Housewife	0	0	0	0	9	9
BOULKIEMDE	B0402	0. Female	0. no	0. None	0	0		0. 6-17 years	0. Did not complete primary	0. Student	0	0	0	0	9	9
BOULKIEMDE	B0402	0. Female	0. no	0. None	0	0		0. 6-17 years	0. Did not complete primary	0. Student	0	0	0	0	9	9
BOULKIEMDE	B0402	1. Male	0. no	0. None	0	0		2. 41 years and over	0. Did not complete primary	1. Farmer	0	0	0	0	9	9
BOULKIEMDE	B0402	0. Female	0. no	0. None	0	0		0. 6-17 years	0. Did not complete primary	3. Comm/Salar/Skilled/Unemploed	0	0	0	0	9	9
BOULKIEMDE	B0402	0. Female	0. no	0. None	0	0		1. 18-40 years	0. Did not complete primary	2. Housewife	0	0	0	0	9	9
BOULKIEMDE	B0402	0. Female	0. no	0. None	0	0		0. 6-17 years	2. At least secondary completed	0. Student	0	0	0	0	9	9
BOULKIEMDE	B0402	1. Male	0. no	0. None	0	0		2. 41 years and over	0. Did not complete primary	1. Farmer	0	0	0	0	9	9
BOULKIEMDE	B0402	1. Male	0. no	0. None	0	0		0. 6-17 years	0. Did not complete primary	1. Farmer	0	0	0	0	9	9
BOULKIEMDE	B0402	1. Male	0. no	0. None	0	0		2. 41 years and over	0. Did not complete primary	3. Comm/Salar/Skilled/Unemploed	0	0	0	0	9	9
BOULKIEMDE	B0402	0. Female	0. no	0. None	0	0		2. 41 years and over	0. Did not complete primary	2. Housewife	0	0	0	0	9	9
BOULKIEMDE	B0402	1. Male	0. no	0. None	0	0		1. 18-40 years	0. Did not complete primary	3. Comm/Salar/Skilled/Unemploed	0	0	0	0	9	9
BOULKIEMDE	B0402	0. Female	0. no	0. None	0	0		1. 18-40 years	0. Did not complete primary	2. Housewife	0	0	0	0	9	9
BOULKIEMDE	B0402	0. Female	0. no	0. None	0	0		0. 6-17 years	2. At least secondary completed	0. Student	0	0	0	0	9	9
BOULKIEMDE	B0402	1. Male	0. no	0. None	0	0		2. 41 years and over	0. Did not complete primary	1. Farmer	0	0	0	0	9	9
BOULKIEMDE	B0402	0. Female	0. no	0. None	0	0		2. 41 years and over	0. Did not complete primary	2. Housewife	0	0	0	0	9	9
BOULKIEMDE	B0402	0. Female	0. no	0. None	0	0		0. 6-17 years	0. Did not complete primary	2. Housewife	0	0	0	0	9	9
BOULKIEMDE	B0402	0. Female	0. no	0. None	0	0		0. 6-17 years	2. At least secondary completed	0. Student	0	0	0	0	9	9
BOULKIEMDE	B0402	0. Female	0. no	0. None	0	0		0. 6-17 years	0. Did not complete primary	0. Student	0	0	0	0	9	9
BOULKIEMDE	B0402	1. Male	0. no	0. None	0	0		0. 6-17 years	0. Did not complete primary	3. Comm/Salar/Skilled/Unemploed	0	0	0	0	9	9
BOULKIEMDE	B0402	0. Female	0. no	0. None	0	0		1. 18-40 years	0. Did not complete primary	2. Housewife	0	0	0	0	9	9
BOULKIEMDE	B0402	0. Female	0. no	0. None	0	0		0. 6-17 years	0. Did not complete primary	0. Student	0	0	0	0	9	9
BOULKIEMDE	B0402	1. Male	0. no	0. None	0	0		0. 6-17 years	0. Did not complete primary	0. Student	0	0	0	0	9	9
BOULKIEMDE	B0402	0. Female	0. no	0. None	0	0		1. 18-40 years	0. Did not complete primary	2. Housewife	0	0	0	0	9	9
BOULKIEMDE	B0402	0. Female	0. no	0. None	0	0		1. 18-40 years	0. Did not complete primary	2. Housewife	0	0	0	0	9	9
BOULKIEMDE	B0402	0. Female	0. no	0. None	0	0		1. 18-40 years	0. Did not complete primary	2. Housewife	0	0	0	0	9	9
BOULKIEMDE	B0402	1. Male	0. no	0. None	0	0		0. 6-17 years	0. Did not complete primary	3. Comm/Salar/Skilled/Unemploed	0	0	0	0	9	9
BOULKIEMDE	B0402	0. Female	0. no	0. None	0	0		0. 6-17 years	0. Did not complete primary	2. Housewife	0	0	0	0	9	9
BOULKIEMDE	B0402	0. Female	0. no	0. None	0	0		1. 18-40 years	0. Did not complete primary	3. Comm/Salar/Skilled/Unemploed	0	0	0	0	9	9
BOULKIEMDE	B0402	1. Male	0. no	0. None	0	0		2. 41 years and over	0. Did not complete primary	1. Farmer	0	0	0	0	9	9
BOULKIEMDE	B0402	0. Female	0. no	0. None	0	0		1. 18-40 years	0. Did not complete primary	2. Housewife	0	0	0	0	9	9
BOULKIEMDE	B0402	0. Female	0. no	0. None	0	0		2. 41 years and over	0. Did not complete primary	2. Housewife	0	0	0	0	9	9
BOULKIEMDE	B0402	1. Male	0. no	0. None	0	0		1. 18-40 years	0. Did not complete primary	3. Comm/Salar/Skilled/Unemploed	0	0	0	0	9	9
BOULKIEMDE	B0402	1. Male	0. no	0. None	0	0		0. 6-17 years	0. Did not complete primary	0. Student	0	0	0	0	9	9
BOULKIEMDE	B0402	0. Female	0. no	0. None	0	0		2. 41 years and over	0. Did not complete primary	2. Housewife	0	0	0	0	9	9
BOULKIEMDE	B0402	1. Male	0. no	0. None	0	0		1. 18-40 years	0. Did not complete primary	3. Comm/Salar/Skilled/Unemploed	0	0	0	0	9	9
BOULKIEMDE	B0402	1. Male	1. epilepsy	0. None	0	0	2	2. 41 years and over	0. Did not complete primary	1. Farmer	1	0	1	1	0	0
BOULKIEMDE	B0402	1. Male	1. epilepsy	0. None	0	0	1	0. 6-17 years	2. At least secondary completed	0. Student	1	0	1	1	0	0
BOULKIEMDE	B0402	1. Male	0. no	0. None	0	0		2. 41 years and over	0. Did not complete primary	1. Farmer	0	0	0	0	9	9
BOULKIEMDE	B0402	0. Female	2. headache	0. None	0	0	1	2. 41 years and over	0. Did not complete primary	1. Farmer	0	1	1	1	0	0
BOULKIEMDE	B0402	0. Female	0. no	0. None	0	0		2. 41 years and over	0. Did not complete primary	3. Comm/Salar/Skilled/Unemploed	0	0	0	0	9	9
BOULKIEMDE	B0402	0. Female	0. no	0. None	0	0		2. 41 years and over	0. Did not complete primary	2. Housewife	0	0	0	0	9	9
BOULKIEMDE	B0402	1. Male	0. no	0. None	0	0		2. 41 years and over	0. Did not complete primary	1. Farmer	0	0	0	0	9	9
BOULKIEMDE	B0402	1. Male	0. no	0. None	0	0		0. 6-17 years	1. Primary Completed	0. Student	0	0	0	0	9	9
BOULKIEMDE	B0402	0. Female	0. no	0. None	0	0		2. 41 years and over	0. Did not complete primary	2. Housewife	0	0	0	0	9	9
BOULKIEMDE	B0402	0. Female	0. no	0. None	0	0		1. 18-40 years	0. Did not complete primary	2. Housewife	0	0	0	0	9	9
BOULKIEMDE	B0402	0. Female	1. epilepsy	1. epilepsy only	1	0	1	1. 18-40 years	0. Did not complete primary	2. Housewife	1	0	1	1	1	0
BOULKIEMDE	B0402	1. Male	0. no	0. None	0	0		2. 41 years and over	0. Did not complete primary	1. Farmer	0	0	0	0	9	9
BOULKIEMDE	B0402	0. Female	0. no	0. None	0	0		0. 6-17 years	0. Did not complete primary	0. Student	0	0	0	0	9	9
BOULKIEMDE	B0402	0. Female	0. no	0. None	0	0		2. 41 years and over	0. Did not complete primary	2. Housewife	0	0	0	0	9	9
BOULKIEMDE	B0402	0. Female	0. no	0. None	0	0		0. 6-17 years	0. Did not complete primary	0. Student	0	0	0	0	9	9
BOULKIEMDE	B0402	1. Male	0. no	0. None	0	0		2. 41 years and over	0. Did not complete primary	1. Farmer	0	0	0	0	9	9
BOULKIEMDE	B0402	0. Female	0. no	0. None	0	0		2. 41 years and over	0. Did not complete primary	2. Housewife	0	0	0	0	9	9
BOULKIEMDE	B0402	0. Female	0. no	0. None	0	0		0. 6-17 years	0. Did not complete primary	2. Housewife	0	0	0	0	9	9
BOULKIEMDE	B0402	1. Male	0. no	0. None	0	0		0. 6-17 years	0. Did not complete primary	0. Student	0	0	0	0	9	9
BOULKIEMDE	B0402	0. Female	0. no	0. None	0	0		1. 18-40 years	0. Did not complete primary	2. Housewife	0	0	0	0	9	9
BOULKIEMDE	B0402	1. Male	0. no	0. None	0	0		2. 41 years and over	0. Did not complete primary	1. Farmer	0	0	0	0	9	9
BOULKIEMDE	B0402	1. Male	0. no	0. None	0	0		1. 18-40 years	1. Primary Completed	1. Farmer	0	0	0	0	9	9
BOULKIEMDE	B0402	1. Male	0. no	0. None	0	0		1. 18-40 years	0. Did not complete primary	1. Farmer	0	0	0	0	9	9
BOULKIEMDE	B0402	0. Female	0. no	0. None	0	0		1. 18-40 years	0. Did not complete primary	2. Housewife	0	0	0	0	9	9
BOULKIEMDE	B0402	0. Female	0. no	0. None	0	0		0. 6-17 years	2. At least secondary completed	0. Student	0	0	0	0	9	9
BOULKIEMDE	B0402	0. Female	0. no	0. None	0	0		1. 18-40 years	0. Did not complete primary	2. Housewife	0	0	0	0	9	9
BOULKIEMDE	B0402	0. Female	0. no	0. None	0	0		1. 18-40 years	0. Did not complete primary	3. Comm/Salar/Skilled/Unemploed	0	0	0	0	9	9
BOULKIEMDE	B0402	0. Female	0. no	0. None	0	0		2. 41 years and over	0. Did not complete primary	2. Housewife	0	0	0	0	9	9
BOULKIEMDE	B0402	1. Male	0. no	0. None	0	0		0. 6-17 years	0. Did not complete primary	1. Farmer	0	0	0	0	9	9
BOULKIEMDE	B0402	0. Female	0. no	0. None	0	0		2. 41 years and over	0. Did not complete primary	1. Farmer	0	0	0	0	9	9
BOULKIEMDE	B0402	0. Female	0. no	0. None	0	0		1. 18-40 years	2. At least secondary completed	2. Housewife	0	0	0	0	9	9
BOULKIEMDE	B0402	0. Female	0. no	0. None	0	0		2. 41 years and over	0. Did not complete primary	1. Farmer	0	0	0	0	9	9
BOULKIEMDE	B0402	0. Female	0. no	0. None	0	0		2. 41 years and over	0. Did not complete primary	3. Comm/Salar/Skilled/Unemploed	0	0	0	0	9	9
BOULKIEMDE	B0402	1. Male	0. no	0. None	0	0		2. 41 years and over	0. Did not complete primary	1. Farmer	0	0	0	0	9	9
BOULKIEMDE	B0402	0. Female	1. epilepsy	0. None	0	0		2. 41 years and over	0. Did not complete primary	1. Farmer	0	0	1	1	9	9
BOULKIEMDE	B0402	1. Male	0. no	0. None	0	0		0. 6-17 years	0. Did not complete primary	1. Farmer	0	0	0	0	9	9
BOULKIEMDE	B0402	1. Male	0. no	0. None	0	0		0. 6-17 years	0. Did not complete primary	0. Student	0	0	0	0	9	9
BOULKIEMDE	B0402	0. Female	0. no	0. None	0	0		0. 6-17 years	0. Did not complete primary	2. Housewife	0	0	0	0	9	9
BOULKIEMDE	B0402	1. Male	0. no	0. None	0	0		0. 6-17 years	0. Did not complete primary	0. Student	0	0	0	0	9	9
BOULKIEMDE	B0402	0. Female	0. no	0. None	0	0		1. 18-40 years	0. Did not complete primary	2. Housewife	0	0	0	0	9	9
BOULKIEMDE	B0404	0. Female	0. no	0. None	0	0		0. 6-17 years	0. Did not complete primary	0. Student	0	0	0	0	9	9
BOULKIEMDE	B0404	0. Female	0. no	0. None	0	0		0. 6-17 years	0. Did not complete primary	0. Student	0	0	0	0	9	9
BOULKIEMDE	B0404	1. Male	0. no	0. None	0	0		1. 18-40 years	0. Did not complete primary	1. Farmer	0	0	0	0	9	9
BOULKIEMDE	B0404	0. Female	0. no	0. None	0	0		1. 18-40 years	0. Did not complete primary	2. Housewife	0	0	0	0	9	9
BOULKIEMDE	B0404	1. Male	0. no	0. None	0	0		1. 18-40 years	0. Did not complete primary	1. Farmer	0	0	0	0	9	9
BOULKIEMDE	B0404	0. Female	0. no	0. None	0	0		0. 6-17 years	1. Primary Completed	0. Student	0	0	0	0	9	9
BOULKIEMDE	B0404	1. Male	0. no	0. None	0	0		1. 18-40 years	0. Did not complete primary	1. Farmer	0	0	0	0	9	9
BOULKIEMDE	B0404	0. Female	0. no	0. None	0	0		1. 18-40 years	0. Did not complete primary	2. Housewife	0	0	0	0	9	9
BOULKIEMDE	B0404	0. Female	0. no	0. None	0	0		0. 6-17 years	0. Did not complete primary	0. Student	0	0	0	0	9	9
BOULKIEMDE	B0404	0. Female	0. no	0. None	0	0		1. 18-40 years	0. Did not complete primary	2. Housewife	0	0	0	0	9	9
BOULKIEMDE	B0404	0. Female	0. no	0. None	0	0		2. 41 years and over	0. Did not complete primary	2. Housewife	0	0	0	0	9	9
BOULKIEMDE	B0404	1. Male	0. no	0. None	0	0		0. 6-17 years	2. At least secondary completed	0. Student	0	0	0	0	9	9
BOULKIEMDE	B0404	0. Female	1. epilepsy	0. None	0	0	1	1. 18-40 years	0. Did not complete primary	2. Housewife	1	0	1	1	0	0
BOULKIEMDE	B0404	0. Female	0. no	0. None	0	0		1. 18-40 years	0. Did not complete primary	2. Housewife	0	0	0	0	9	9
BOULKIEMDE	B0404	0. Female	0. no	0. None	0	0		1. 18-40 years	0. Did not complete primary	2. Housewife	0	0	0	0	9	9
BOULKIEMDE	B0404	1. Male	0. no	0. None	0	0		1. 18-40 years	0. Did not complete primary	1. Farmer	0	0	0	0	9	9
BOULKIEMDE	B0404	0. Female	0. no	0. None	0	0		1. 18-40 years	0. Did not complete primary	2. Housewife	0	0	0	0	9	9
BOULKIEMDE	B0404	0. Female	0. no	0. None	0	0		2. 41 years and over	0. Did not complete primary	2. Housewife	0	0	0	0	9	9
BOULKIEMDE	B0404	1. Male	0. no	0. None	0	0		0. 6-17 years	1. Primary Completed	0. Student	0	0	0	0	9	9
BOULKIEMDE	B0404	1. Male	0. no	0. None	0	0		1. 18-40 years	1. Primary Completed	3. Comm/Salar/Skilled/Unemploed	0	0	0	0	9	9
BOULKIEMDE	B0404	0. Female	0. no	0. None	0	0		1. 18-40 years	0. Did not complete primary	2. Housewife	0	0	0	0	9	9
BOULKIEMDE	B0404	0. Female	0. no	0. None	0	0		2. 41 years and over	0. Did not complete primary	1. Farmer	0	0	0	0	9	9
BOULKIEMDE	B0404	1. Male	0. no	0. None	0	0		0. 6-17 years	0. Did not complete primary	0. Student	0	0	0	0	9	9
BOULKIEMDE	B0404	1. Male	0. no	0. None	0	0		2. 41 years and over	0. Did not complete primary	1. Farmer	0	0	0	0	9	9
BOULKIEMDE	B0404	1. Male	0. no	0. None	0	0		1. 18-40 years	0. Did not complete primary	1. Farmer	0	0	0	0	9	9
BOULKIEMDE	B0404	1. Male	0. no	0. None	0	0		2. 41 years and over	0. Did not complete primary	1. Farmer	0	0	0	0	9	9
BOULKIEMDE	B0404	1. Male	0. no	0. None	0	0		0. 6-17 years	0. Did not complete primary	1. Farmer	0	0	0	0	9	9
BOULKIEMDE	B0404	1. Male	0. no	0. None	0	0		2. 41 years and over	0. Did not complete primary	1. Farmer	0	0	0	0	9	9
BOULKIEMDE	B0404	1. Male	0. no	0. None	0	0		1. 18-40 years	0. Did not complete primary	1. Farmer	0	0	0	0	9	9
BOULKIEMDE	B0404	1. Male	0. no	0. None	0	0		2. 41 years and over	0. Did not complete primary	1. Farmer	0	0	0	0	9	9
BOULKIEMDE	B0404	1. Male	0. no	0. None	0	0		2. 41 years and over	0. Did not complete primary	1. Farmer	0	0	0	0	9	9
BOULKIEMDE	B0404	0. Female	0. no	0. None	0	0		2. 41 years and over	1. Primary Completed	1. Farmer	0	0	0	0	9	9
BOULKIEMDE	B0404	0. Female	0. no	0. None	0	0		1. 18-40 years	0. Did not complete primary	2. Housewife	0	0	0	0	9	9
BOULKIEMDE	B0404	0. Female	0. no	0. None	0	0		1. 18-40 years	0. Did not complete primary	2. Housewife	0	0	0	0	9	9
BOULKIEMDE	B0404	1. Male	0. no	0. None	0	0		2. 41 years and over	0. Did not complete primary	1. Farmer	0	0	0	0	9	9
BOULKIEMDE	B0404	1. Male	0. no	0. None	0	0		1. 18-40 years	0. Did not complete primary	1. Farmer	0	0	0	0	9	9
BOULKIEMDE	B0404	0. Female	0. no	0. None	0	0		0. 6-17 years	0. Did not complete primary	3. Comm/Salar/Skilled/Unemploed	0	0	0	0	9	9
BOULKIEMDE	B0404	0. Female	0. no	0. None	0	0		0. 6-17 years	0. Did not complete primary	0. Student	0	0	0	0	9	9
BOULKIEMDE	B0404	0. Female	0. no	0. None	0	0		1. 18-40 years	0. Did not complete primary	2. Housewife	0	0	0	0	9	9
BOULKIEMDE	B0404	1. Male	0. no	0. None	0	0		2. 41 years and over	0. Did not complete primary	1. Farmer	0	0	0	0	9	9
BOULKIEMDE	B0404	1. Male	0. no	0. None	0	0		1. 18-40 years	0. Did not complete primary	3. Comm/Salar/Skilled/Unemploed	0	0	0	0	9	9
BOULKIEMDE	B0404	0. Female	0. no	0. None	0	0		0. 6-17 years	0. Did not complete primary	0. Student	0	0	0	0	9	9
BOULKIEMDE	B0404	0. Female	0. no	0. None	0	0		0. 6-17 years	0. Did not complete primary	0. Student	0	0	0	0	9	9
BOULKIEMDE	B0404	0. Female	0. no	0. None	0	0		1. 18-40 years	0. Did not complete primary	2. Housewife	0	0	0	0	9	9
BOULKIEMDE	B0404	1. Male	0. no	0. None	0	0		0. 6-17 years	2. At least secondary completed	0. Student	0	0	0	0	9	9
BOULKIEMDE	B0404	0. Female	0. no	0. None	0	0		0. 6-17 years	0. Did not complete primary	0. Student	0	0	0	0	9	9
BOULKIEMDE	B0404	0. Female	0. no	0. None	0	0		2. 41 years and over	0. Did not complete primary	2. Housewife	0	0	0	0	9	9
BOULKIEMDE	B0404	0. Female	0. no	0. None	0	0		2. 41 years and over	0. Did not complete primary	2. Housewife	0	0	0	0	9	9
BOULKIEMDE	B0404	1. Male	0. no	0. None	0	0		0. 6-17 years	0. Did not complete primary	0. Student	0	0	0	0	9	9
BOULKIEMDE	B0404	0. Female	0. no	0. None	0	0		1. 18-40 years	0. Did not complete primary	2. Housewife	0	0	0	0	9	9
BOULKIEMDE	B0404	0. Female	0. no	0. None	0	0		2. 41 years and over	0. Did not complete primary	2. Housewife	0	0	0	0	9	9
BOULKIEMDE	B0404	1. Male	0. no	0. None	0	0		0. 6-17 years	0. Did not complete primary	3. Comm/Salar/Skilled/Unemploed	0	0	0	0	9	9
BOULKIEMDE	B0404	1. Male	0. no	0. None	0	0		0. 6-17 years	0. Did not complete primary	0. Student	0	0	0	0	9	9
BOULKIEMDE	B0404	1. Male	0. no	0. None	0	0		0. 6-17 years	0. Did not complete primary	0. Student	0	0	0	0	9	9
BOULKIEMDE	B0404	1. Male	0. no	0. None	0	0		0. 6-17 years	0. Did not complete primary	1. Farmer	0	0	0	0	9	9
BOULKIEMDE	B0404	1. Male	1. epilepsy	0. None	0	0	1	0. 6-17 years	0. Did not complete primary	0. Student	1	0	1	1	0	0
BOULKIEMDE	B0404	1. Male	0. no	0. None	0	0		1. 18-40 years	0. Did not complete primary	1. Farmer	0	0	0	0	9	9
BOULKIEMDE	B0404	0. Female	0. no	0. None	0	0		1. 18-40 years	0. Did not complete primary	2. Housewife	0	0	0	0	9	9
BOULKIEMDE	B0404	0. Female	0. no	0. None	0	0		0. 6-17 years	0. Did not complete primary	0. Student	0	0	0	0	9	9
BOULKIEMDE	B0404	1. Male	0. no	0. None	0	0		0. 6-17 years	1. Primary Completed	0. Student	0	0	0	0	9	9
BOULKIEMDE	B0404	1. Male	0. no	0. None	0	0		2. 41 years and over	0. Did not complete primary	1. Farmer	0	0	0	0	9	9
BOULKIEMDE	B0404	1. Male	0. no	0. None	0	0		0. 6-17 years	0. Did not complete primary	0. Student	0	0	0	0	9	9
BOULKIEMDE	B0404	0. Female	0. no	0. None	0	0		1. 18-40 years	0. Did not complete primary	2. Housewife	0	0	0	0	9	9
BOULKIEMDE	B0404	1. Male	0. no	0. None	0	0		0. 6-17 years	0. Did not complete primary	0. Student	0	0	0	0	9	9
BOULKIEMDE	B0404	0. Female	0. no	0. None	0	0		0. 6-17 years	0. Did not complete primary	3. Comm/Salar/Skilled/Unemploed	0	0	0	0	9	9
BOULKIEMDE	B0404	1. Male	0. no	0. None	0	0		0. 6-17 years	0. Did not complete primary	0. Student	0	0	0	0	9	9
BOULKIEMDE	B0404	1. Male	0. no	0. None	0	0		2. 41 years and over	0. Did not complete primary	1. Farmer	0	0	0	0	9	9
BOULKIEMDE	B0404	0. Female	0. no	0. None	0	0		1. 18-40 years	0. Did not complete primary	2. Housewife	0	0	0	0	9	9
BOULKIEMDE	B0404	1. Male	1. epilepsy	1. epilepsy only	1	0	1	2. 41 years and over	0. Did not complete primary	1. Farmer	1	0	1	1	1	0
BOULKIEMDE	B0404	0. Female	0. no	0. None	0	0		1. 18-40 years	0. Did not complete primary	1. Farmer	0	0	0	0	9	9
BOULKIEMDE	B0404	0. Female	0. no	0. None	0	0		2. 41 years and over	0. Did not complete primary	2. Housewife	0	0	0	0	9	9
BOULKIEMDE	B0404	1. Male	0. no	0. None	0	0		0. 6-17 years	0. Did not complete primary	0. Student	0	0	0	0	9	9
BOULKIEMDE	B0404	1. Male	0. no	0. None	0	0		0. 6-17 years	2. At least secondary completed	0. Student	0	0	0	0	9	9
BOULKIEMDE	B0404	0. Female	0. no	0. None	0	0		0. 6-17 years	0. Did not complete primary	0. Student	0	0	0	0	9	9
BOULKIEMDE	B0404	1. Male	0. no	0. None	0	0		0. 6-17 years	0. Did not complete primary	1. Farmer	0	0	0	0	9	9
BOULKIEMDE	B0404	1. Male	0. no	0. None	0	0		0. 6-17 years	2. At least secondary completed	1. Farmer	0	0	0	0	9	9
BOULKIEMDE	B0404	0. Female	0. no	0. None	0	0		1. 18-40 years	0. Did not complete primary	2. Housewife	0	0	0	0	9	9
BOULKIEMDE	B0404	1. Male	0. no	0. None	0	0		1. 18-40 years	0. Did not complete primary	1. Farmer	0	0	0	0	9	9
BOULKIEMDE	B0404	1. Male	0. no	0. None	0	0		0. 6-17 years	1. Primary Completed	0. Student	0	0	0	0	9	9
BOULKIEMDE	B0404	0. Female	0. no	0. None	0	0		2. 41 years and over	0. Did not complete primary	2. Housewife	0	0	0	0	9	9
BOULKIEMDE	B0514	0. Female	2. headache	0. None	0	0	1	1. 18-40 years	0. Did not complete primary	2. Housewife	0	1	1	1	0	0
BOULKIEMDE	B0514	1. Male	0. no	0. None	0	0	2	2. 41 years and over	0. Did not complete primary	1. Farmer	0	0	0	0	0	0
BOULKIEMDE	B0514	0. Female	0. no	0. None	0	0	1	1. 18-40 years	0. Did not complete primary	1. Farmer	0	0	0	0	0	0
BOULKIEMDE	B0514	0. Female	0. no	0. None	0	0		0. 6-17 years	0. Did not complete primary	2. Housewife	0	0	0	0	9	9
BOULKIEMDE	B0514	1. Male	0. no	0. None	0	0		2. 41 years and over	0. Did not complete primary	1. Farmer	0	0	0	0	9	9
BOULKIEMDE	B0514	0. Female	2. headache	0. None	0	0	2	1. 18-40 years	0. Did not complete primary	1. Farmer	0	1	1	1	0	0
BOULKIEMDE	B0514	0. Female	0. no	0. None	0	0		1. 18-40 years	0. Did not complete primary	1. Farmer	0	0	0	0	9	9
BOULKIEMDE	B0514	0. Female	0. no	0. None	0	0		0. 6-17 years	0. Did not complete primary	2. Housewife	0	0	0	0	9	9
BOULKIEMDE	B0514	1. Male	0. no	0. None	0	0		0. 6-17 years	0. Did not complete primary	1. Farmer	0	0	0	0	9	9
BOULKIEMDE	B0514	0. Female	1. epilepsy	3. headache only	0	1	1	2. 41 years and over	0. Did not complete primary	1. Farmer	1	0	1	1	0	1
BOULKIEMDE	B0514	0. Female	0. no	0. None	0	0		1. 18-40 years	0. Did not complete primary	1. Farmer	0	0	0	0	9	9
BOULKIEMDE	B0514	1. Male	1. epilepsy	0. None	0	0	2	1. 18-40 years	0. Did not complete primary	1. Farmer	1	0	1	1	0	0
BOULKIEMDE	B0514	1. Male	0. no	0. None	0	0		2. 41 years and over	0. Did not complete primary	1. Farmer	0	0	0	0	9	9
BOULKIEMDE	B0514	0. Female	0. no	0. None	0	0		2. 41 years and over	0. Did not complete primary	1. Farmer	0	0	0	0	9	9
BOULKIEMDE	B0514	0. Female	0. no	0. None	0	0	1	1. 18-40 years	0. Did not complete primary	3. Comm/Salar/Skilled/Unemploed	0	0	0	0	0	0
BOULKIEMDE	B0514	1. Male	0. no	0. None	0	0		2. 41 years and over	0. Did not complete primary	1. Farmer	0	0	0	0	9	9
BOULKIEMDE	B0514	1. Male	3. epilepsy and headache	1. epilepsy only	1	0	1	1. 18-40 years	0. Did not complete primary	3. Comm/Salar/Skilled/Unemploed	1	1	1	1	1	0
BOULKIEMDE	B0514	0. Female	0. no	0. None	0	0		2. 41 years and over	0. Did not complete primary	2. Housewife	0	0	0	0	9	9
BOULKIEMDE	B0514	0. Female	0. no	0. None	0	0		1. 18-40 years	0. Did not complete primary	2. Housewife	0	0	0	0	9	9
BOULKIEMDE	B0514	0. Female	0. no	0. None	0	0		1. 18-40 years	0. Did not complete primary	2. Housewife	0	0	0	0	9	9
BOULKIEMDE	B0514	1. Male	0. no	0. None	0	0		0. 6-17 years	0. Did not complete primary	1. Farmer	0	0	0	0	9	9
BOULKIEMDE	B0514	0. Female	0. no	0. None	0	0		1. 18-40 years	0. Did not complete primary	2. Housewife	0	0	0	0	9	9
BOULKIEMDE	B0514	0. Female	0. no	0. None	0	0		1. 18-40 years	0. Did not complete primary	2. Housewife	0	0	0	0	9	9
BOULKIEMDE	B0514	1. Male	0. no	0. None	0	0		2. 41 years and over	0. Did not complete primary	1. Farmer	0	0	0	0	9	9
BOULKIEMDE	B0514	1. Male	0. no	0. None	0	0		0. 6-17 years	0. Did not complete primary	1. Farmer	0	0	0	0	9	9
BOULKIEMDE	B0514	0. Female	0. no	0. None	0	0		1. 18-40 years	0. Did not complete primary	2. Housewife	0	0	0	0	9	9
BOULKIEMDE	B0514	1. Male	0. no	0. None	0	0		0. 6-17 years	0. Did not complete primary	0. Student	0	0	0	0	9	9
BOULKIEMDE	B0514	0. Female	0. no	0. None	0	0		1. 18-40 years	0. Did not complete primary	1. Farmer	0	0	0	0	9	9
BOULKIEMDE	B0514	1. Male	0. no	0. None	0	0		2. 41 years and over	0. Did not complete primary	1. Farmer	0	0	0	0	9	9
BOULKIEMDE	B0514	0. Female	2. headache	0. None	0	0	1	1. 18-40 years	0. Did not complete primary	1. Farmer	0	1	1	1	0	0
BOULKIEMDE	B0514	0. Female	3. epilepsy and headache	3. headache only	0	1	1	2. 41 years and over	0. Did not complete primary	2. Housewife	1	1	1	1	0	1
BOULKIEMDE	B0514	1. Male	0. no	0. None	0	0	1	0. 6-17 years	1. Primary Completed	0. Student	0	0	0	0	0	0
BOULKIEMDE	B0514	0. Female	1. epilepsy	0. None	0	0		2. 41 years and over	0. Did not complete primary	3. Comm/Salar/Skilled/Unemploed	0	0	1	1	9	9
BOULKIEMDE	B0514	0. Female	0. no	0. None	0	0	1	2. 41 years and over	0. Did not complete primary	2. Housewife	0	0	0	0	0	0
BOULKIEMDE	B0514	1. Male	0. no	0. None	0	0		0. 6-17 years	1. Primary Completed	0. Student	0	0	0	0	9	9
BOULKIEMDE	B0514	0. Female	0. no	0. None	0	0		0. 6-17 years	0. Did not complete primary	2. Housewife	0	0	0	0	9	9
BOULKIEMDE	B0514	0. Female	3. epilepsy and headache	0. None	0	0	1	2. 41 years and over	0. Did not complete primary	2. Housewife	1	1	1	1	0	0
BOULKIEMDE	B0514	0. Female	0. no	0. None	0	0		1. 18-40 years	1. Primary Completed	2. Housewife	0	0	0	0	9	9
BOULKIEMDE	B0514	0. Female	0. no	0. None	0	0		1. 18-40 years	0. Did not complete primary	2. Housewife	0	0	0	0	9	9
BOULKIEMDE	B0514	1. Male	0. no	0. None	0	0		1. 18-40 years	1. Primary Completed	0. Student	0	0	0	0	9	9
BOULKIEMDE	B0514	0. Female	0. no	0. None	0	0		1. 18-40 years	0. Did not complete primary	1. Farmer	0	0	0	0	9	9
BOULKIEMDE	B0514	0. Female	3. epilepsy and headache	4. epilepsy and headache	1	1	1	1. 18-40 years	0. Did not complete primary	1. Farmer	1	1	1	1	1	1
BOULKIEMDE	B0514	1. Male	0. no	0. None	0	0		2. 41 years and over	0. Did not complete primary	1. Farmer	0	0	0	0	9	9
BOULKIEMDE	B0514	0. Female	3. epilepsy and headache	3. headache only	0	1	2	2. 41 years and over	0. Did not complete primary	1. Farmer	1	1	1	1	0	1
BOULKIEMDE	B0514	0. Female	0. no	0. None	0	0		2. 41 years and over	0. Did not complete primary	3. Comm/Salar/Skilled/Unemploed	0	0	0	0	9	9
BOULKIEMDE	B0514	1. Male	1. epilepsy	3. headache only	0	1	2	2. 41 years and over	0. Did not complete primary	1. Farmer	1	0	1	1	0	1
BOULKIEMDE	B0514	1. Male	0. no	0. None	0	0		0. 6-17 years	1. Primary Completed	0. Student	0	0	0	0	9	9
BOULKIEMDE	B0514	1. Male	0. no	0. None	0	0	1	0. 6-17 years	0. Did not complete primary	3. Comm/Salar/Skilled/Unemploed	0	0	0	0	0	0
BOULKIEMDE	B0514	1. Male	0. no	0. None	0	0		0. 6-17 years	0. Did not complete primary	0. Student	0	0	0	0	9	9
BOULKIEMDE	B0514	1. Male	0. no	0. None	0	0		1. 18-40 years	0. Did not complete primary	1. Farmer	0	0	0	0	9	9
BOULKIEMDE	B0514	1. Male	0. no	0. None	0	0	1	2. 41 years and over	0. Did not complete primary	1. Farmer	0	0	0	0	0	0
BOULKIEMDE	B0514	0. Female	0. no	0. None	0	0		0. 6-17 years	0. Did not complete primary	0. Student	0	0	0	0	9	9
BOULKIEMDE	B0514	0. Female	0. no	0. None	0	0		1. 18-40 years	0. Did not complete primary	2. Housewife	0	0	0	0	9	9
BOULKIEMDE	B0514	1. Male	0. no	0. None	0	0		1. 18-40 years	0. Did not complete primary	1. Farmer	0	0	0	0	9	9
BOULKIEMDE	B0514	0. Female	1. epilepsy	0. None	0	0	1	1. 18-40 years	0. Did not complete primary	1. Farmer	1	0	1	1	0	0
BOULKIEMDE	B0514	1. Male	0. no	0. None	0	0		2. 41 years and over	0. Did not complete primary	1. Farmer	0	0	0	0	9	9
BOULKIEMDE	B0514	1. Male	0. no	0. None	0	0		1. 18-40 years	0. Did not complete primary	1. Farmer	0	0	0	0	9	9
BOULKIEMDE	B0514	0. Female	2. headache	0. None	0	0	2	1. 18-40 years	0. Did not complete primary	2. Housewife	0	1	1	1	0	0
BOULKIEMDE	B0514	0. Female	0. no	0. None	0	0		2. 41 years and over	0. Did not complete primary	1. Farmer	0	0	0	0	9	9
BOULKIEMDE	B0514	0. Female	0. no	0. None	0	0		2. 41 years and over	0. Did not complete primary	1. Farmer	0	0	0	0	9	9
BOULKIEMDE	B0514	0. Female	3. epilepsy and headache	3. headache only	0	1	1	1. 18-40 years	0. Did not complete primary	1. Farmer	1	1	1	1	0	1
BOULKIEMDE	B0514	0. Female	0. no	0. None	0	0		0. 6-17 years	1. Primary Completed	0. Student	0	0	0	0	9	9
BOULKIEMDE	B0514	0. Female	0. no	0. None	0	0		1. 18-40 years	0. Did not complete primary	1. Farmer	0	0	0	0	9	9
BOULKIEMDE	B0514	1. Male	0. no	0. None	0	0		2. 41 years and over	0. Did not complete primary	1. Farmer	0	0	0	0	9	9
BOULKIEMDE	B0514	0. Female	1. epilepsy	0. None	0	0	1	2. 41 years and over	0. Did not complete primary	1. Farmer	1	0	1	1	0	0
BOULKIEMDE	B0514	1. Male	0. no	0. None	0	0		2. 41 years and over	0. Did not complete primary	0. Student	0	0	0	0	9	9
BOULKIEMDE	B0514	0. Female	3. epilepsy and headache	0. None	0	0	1	2. 41 years and over	0. Did not complete primary	2. Housewife	1	1	1	1	0	0
BOULKIEMDE	B0514	0. Female	2. headache	0. None	0	0	1	1. 18-40 years	0. Did not complete primary	2. Housewife	0	1	1	1	0	0
BOULKIEMDE	B0514	0. Female	1. epilepsy	0. None	0	0	1	1. 18-40 years	0. Did not complete primary	1. Farmer	1	0	1	1	0	0
BOULKIEMDE	B0514	1. Male	1. epilepsy	0. None	0	0	1	2. 41 years and over	0. Did not complete primary	1. Farmer	1	0	1	1	0	0
BOULKIEMDE	B0514	0. Female	3. epilepsy and headache	0. None	0	0	1	2. 41 years and over	0. Did not complete primary	2. Housewife	1	1	1	1	0	0
BOULKIEMDE	B0514	1. Male	0. no	0. None	0	0		2. 41 years and over	0. Did not complete primary	1. Farmer	0	0	0	0	9	9
BOULKIEMDE	B0514	0. Female	0. no	0. None	0	0		0. 6-17 years	0. Did not complete primary	0. Student	0	0	0	0	9	9
BOULKIEMDE	B0514	0. Female	0. no	0. None	0	0		2. 41 years and over	0. Did not complete primary	2. Housewife	0	0	0	0	9	9
BOULKIEMDE	B0514	1. Male	0. no	0. None	0	0		0. 6-17 years	1. Primary Completed	0. Student	0	0	0	0	9	9
BOULKIEMDE	B0514	0. Female	1. epilepsy	0. None	0	0	1	2. 41 years and over	0. Did not complete primary	2. Housewife	1	0	1	1	0	0
BOULKIEMDE	B0514	1. Male	1. epilepsy	1. epilepsy only	1	0	1	2. 41 years and over	0. Did not complete primary	1. Farmer	1	0	1	1	1	0
BOULKIEMDE	B0514	0. Female	0. no	0. None	0	0		1. 18-40 years	0. Did not complete primary	2. Housewife	0	0	0	0	9	9
BOULKIEMDE	B0514	0. Female	0. no	0. None	0	0		0. 6-17 years	0. Did not complete primary	0. Student	0	0	0	0	9	9
BOULKIEMDE	B0515	1. Male	1. epilepsy	0. None	0	0	2	2. 41 years and over	1. Primary Completed	1. Farmer	1	0	1	1	0	0
BOULKIEMDE	B0515	1. Male	1. epilepsy	0. None	0	0		1. 18-40 years	1. Primary Completed	0. Student	0	0	1	1	9	9
BOULKIEMDE	B0515	0. Female	3. epilepsy and headache	0. None	0	0	1	0. 6-17 years	0. Did not complete primary	2. Housewife	1	1	1	1	0	0
BOULKIEMDE	B0515	1. Male	0. no	0. None	0	0		2. 41 years and over	0. Did not complete primary	1. Farmer	0	0	0	0	9	9
BOULKIEMDE	B0515	0. Female	0. no	0. None	0	0		2. 41 years and over	0. Did not complete primary	2. Housewife	0	0	0	0	9	9
BOULKIEMDE	B0515	0. Female	0. no	0. None	0	0		0. 6-17 years	0. Did not complete primary	2. Housewife	0	0	0	0	9	9
BOULKIEMDE	B0515	0. Female	0. no	0. None	0	0		0. 6-17 years	0. Did not complete primary	2. Housewife	0	0	0	0	9	9
BOULKIEMDE	B0515	0. Female	3. epilepsy and headache	0. None	0	0	2	0. 6-17 years	1. Primary Completed	0. Student	1	1	1	1	0	0
BOULKIEMDE	B0515	0. Female	1. epilepsy	0. None	0	0	2	1. 18-40 years	0. Did not complete primary	1. Farmer	1	0	1	1	0	0
BOULKIEMDE	B0515	1. Male	1. epilepsy	0. None	0	0		1. 18-40 years	0. Did not complete primary	1. Farmer	0	0	1	1	9	9
BOULKIEMDE	B0515	1. Male	0. no	0. None	0	0		2. 41 years and over	0. Did not complete primary	1. Farmer	0	0	0	0	9	9
BOULKIEMDE	B0515	1. Male	0. no	0. None	0	0		0. 6-17 years	0. Did not complete primary	1. Farmer	0	0	0	0	9	9
BOULKIEMDE	B0515	0. Female	0. no	0. None	0	0		1. 18-40 years	0. Did not complete primary	2. Housewife	0	0	0	0	9	9
BOULKIEMDE	B0515	0. Female	0. no	0. None	0	0		2. 41 years and over	0. Did not complete primary	1. Farmer	0	0	0	0	9	9
BOULKIEMDE	B0515	1. Male	1. epilepsy	0. None	0	0		2. 41 years and over	0. Did not complete primary	1. Farmer	0	0	1	1	9	9
BOULKIEMDE	B0515	1. Male	0. no	0. None	0	0		0. 6-17 years	0. Did not complete primary	3. Comm/Salar/Skilled/Unemploed	0	0	0	0	9	9
BOULKIEMDE	B0515	0. Female	0. no	0. None	0	0		1. 18-40 years	0. Did not complete primary	2. Housewife	0	0	0	0	9	9
BOULKIEMDE	B0515	0. Female	0. no	0. None	0	0		2. 41 years and over	0. Did not complete primary	2. Housewife	0	0	0	0	9	9
BOULKIEMDE	B0515	1. Male	2. headache	0. None	0	0		1. 18-40 years	0. Did not complete primary	1. Farmer	0	0	1	1	9	9
BOULKIEMDE	B0515	0. Female	0. no	0. None	0	0		0. 6-17 years	0. Did not complete primary	0. Student	0	0	0	0	9	9
BOULKIEMDE	B0515	0. Female	0. no	0. None	0	0		0. 6-17 years	0. Did not complete primary	2. Housewife	0	0	0	0	9	9
BOULKIEMDE	B0515	0. Female	3. epilepsy and headache	3. headache only	0	1	2	2. 41 years and over	0. Did not complete primary	1. Farmer	1	1	1	1	0	1
BOULKIEMDE	B0515	0. Female	0. no	3. headache only	0	1	1	2. 41 years and over	0. Did not complete primary	1. Farmer	0	0	0	0	0	1
BOULKIEMDE	B0515	0. Female	0. no	0. None	0	0		1. 18-40 years	0. Did not complete primary	2. Housewife	0	0	0	0	9	9
BOULKIEMDE	B0515	1. Male	0. no	0. None	0	0		1. 18-40 years	0. Did not complete primary	1. Farmer	0	0	0	0	9	9
BOULKIEMDE	B0515	0. Female	0. no	0. None	0	0		2. 41 years and over	0. Did not complete primary	2. Housewife	0	0	0	0	9	9
BOULKIEMDE	B0515	1. Male	0. no	0. None	0	0		1. 18-40 years	0. Did not complete primary	1. Farmer	0	0	0	0	9	9
BOULKIEMDE	B0515	1. Male	0. no	0. None	0	0		1. 18-40 years	0. Did not complete primary	3. Comm/Salar/Skilled/Unemploed	0	0	0	0	9	9
BOULKIEMDE	B0515	0. Female	0. no	0. None	0	0		1. 18-40 years	0. Did not complete primary	2. Housewife	0	0	0	0	9	9
BOULKIEMDE	B0515	1. Male	0. no	0. None	0	0		1. 18-40 years	0. Did not complete primary	1. Farmer	0	0	0	0	9	9
BOULKIEMDE	B0515	1. Male	0. no	0. None	0	0		0. 6-17 years	0. Did not complete primary	2. Housewife	0	0	0	0	9	9
BOULKIEMDE	B0515	1. Male	0. no	0. None	0	0		2. 41 years and over	0. Did not complete primary	1. Farmer	0	0	0	0	9	9
BOULKIEMDE	B0515	0. Female	0. no	0. None	0	0		1. 18-40 years	0. Did not complete primary	2. Housewife	0	0	0	0	9	9
BOULKIEMDE	B0515	1. Male	0. no	0. None	0	0		0. 6-17 years	0. Did not complete primary	0. Student	0	0	0	0	9	9
BOULKIEMDE	B0515	0. Female	2. headache	3. headache only	0	1	1	2. 41 years and over	0. Did not complete primary	3. Comm/Salar/Skilled/Unemploed	0	1	1	1	0	1
BOULKIEMDE	B0515	1. Male	0. no	0. None	0	0		1. 18-40 years	1. Primary Completed	0. Student	0	0	0	0	9	9
BOULKIEMDE	B0515	0. Female	0. no	0. None	0	0		1. 18-40 years	0. Did not complete primary	3. Comm/Salar/Skilled/Unemploed	0	0	0	0	9	9
BOULKIEMDE	B0515	0. Female	0. no	0. None	0	0		0. 6-17 years	1. Primary Completed	0. Student	0	0	0	0	9	9
BOULKIEMDE	B0515	1. Male	1. epilepsy	1. epilepsy only	1	0	1	1. 18-40 years	0. Did not complete primary	1. Farmer	1	0	1	1	1	0
BOULKIEMDE	B0515	0. Female	1. epilepsy	0. None	0	0	1	2. 41 years and over	0. Did not complete primary	2. Housewife	1	0	1	1	0	0
BOULKIEMDE	B0515	0. Female	2. headache	0. None	0	0		1. 18-40 years	0. Did not complete primary	2. Housewife	0	0	1	1	9	9
BOULKIEMDE	B0515	0. Female	0. no	0. None	0	0		0. 6-17 years	0. Did not complete primary	3. Comm/Salar/Skilled/Unemploed	0	0	0	0	9	9
BOULKIEMDE	B0515	1. Male	3. epilepsy and headache	0. None	0	0		0. 6-17 years	1. Primary Completed	0. Student	0	0	1	1	9	9
BOULKIEMDE	B0515	1. Male	0. no	0. None	0	0		0. 6-17 years	1. Primary Completed	3. Comm/Salar/Skilled/Unemploed	0	0	0	0	9	9
BOULKIEMDE	B0515	0. Female	0. no	0. None	0	0		0. 6-17 years	2. At least secondary completed	2. Housewife	0	0	0	0	9	9
BOULKIEMDE	B0515	1. Male	0. no	0. None	0	0		0. 6-17 years	1. Primary Completed	0. Student	0	0	0	0	9	9
BOULKIEMDE	B0515	0. Female	3. epilepsy and headache	3. headache only	0	1	1	1. 18-40 years	2. At least secondary completed	2. Housewife	1	1	1	1	0	1
BOULKIEMDE	B0515	0. Female	0. no	0. None	0	0		0. 6-17 years	0. Did not complete primary	2. Housewife	0	0	0	0	9	9
BOULKIEMDE	B0515	0. Female	3. epilepsy and headache	1. epilepsy only	1	0	1	0. 6-17 years	0. Did not complete primary	0. Student	1	1	1	1	1	0
BOULKIEMDE	B0515	0. Female	2. headache	0. None	0	0		1. 18-40 years	2. At least secondary completed	3. Comm/Salar/Skilled/Unemploed	0	0	1	1	9	9
BOULKIEMDE	B0515	0. Female	0. no	0. None	0	0		1. 18-40 years	2. At least secondary completed	3. Comm/Salar/Skilled/Unemploed	0	0	0	0	9	9
BOULKIEMDE	B0515	1. Male	1. epilepsy	0. None	0	0	1	1. 18-40 years	2. At least secondary completed	3. Comm/Salar/Skilled/Unemploed	1	0	1	1	0	0
BOULKIEMDE	B0515	1. Male	0. no	0. None	0	0		0. 6-17 years	1. Primary Completed	0. Student	0	0	0	0	9	9
BOULKIEMDE	B0515	0. Female	0. no	0. None	0	0		2. 41 years and over	0. Did not complete primary	1. Farmer	0	0	0	0	9	9
BOULKIEMDE	B0515	0. Female	2. headache	0. None	0	0	1	0. 6-17 years	0. Did not complete primary	1. Farmer	0	1	1	1	0	0
BOULKIEMDE	B0515	0. Female	3. epilepsy and headache	0. None	0	0		1. 18-40 years	1. Primary Completed	1. Farmer	0	0	1	1	9	9
BOULKIEMDE	B0515	0. Female	1. epilepsy	0. None	0	0		2. 41 years and over	0. Did not complete primary	2. Housewife	0	0	1	1	9	9
BOULKIEMDE	B0515	0. Female	3. epilepsy and headache	0. None	0	0		0. 6-17 years	0. Did not complete primary	2. Housewife	0	0	1	1	9	9
BOULKIEMDE	B0515	0. Female	1. epilepsy	0. None	0	0		1. 18-40 years	0. Did not complete primary	2. Housewife	0	0	1	1	9	9
BOULKIEMDE	B0515	0. Female	3. epilepsy and headache	0. None	0	0	2	2. 41 years and over	0. Did not complete primary	2. Housewife	1	1	1	1	0	0
BOULKIEMDE	B0515	0. Female	0. no	0. None	0	0	1	2. 41 years and over	0. Did not complete primary	2. Housewife	0	0	0	0	0	0
BOULKIEMDE	B0515	0. Female	0. no	0. None	0	0		2. 41 years and over	0. Did not complete primary	2. Housewife	0	0	0	0	9	9
BOULKIEMDE	B0515	1. Male	0. no	0. None	0	0		2. 41 years and over	0. Did not complete primary	1. Farmer	0	0	0	0	9	9
BOULKIEMDE	B0515	0. Female	0. no	0. None	0	0		2. 41 years and over	0. Did not complete primary	2. Housewife	0	0	0	0	9	9
BOULKIEMDE	B0515	1. Male	1. epilepsy	0. None	0	0	1	2. 41 years and over	0. Did not complete primary	1. Farmer	1	0	1	1	0	0
BOULKIEMDE	B0515	0. Female	0. no	0. None	0	0		1. 18-40 years	0. Did not complete primary	2. Housewife	0	0	0	0	9	9
BOULKIEMDE	B0515	1. Male	0. no	0. None	0	0		1. 18-40 years	0. Did not complete primary	1. Farmer	0	0	0	0	9	9
BOULKIEMDE	B0515	0. Female	0. no	0. None	0	0		1. 18-40 years	0. Did not complete primary	1. Farmer	0	0	0	0	9	9
BOULKIEMDE	B0515	0. Female	0. no	0. None	0	0		0. 6-17 years	0. Did not complete primary	2. Housewife	0	0	0	0	9	9
BOULKIEMDE	B0515	1. Male	0. no	0. None	0	0		1. 18-40 years	0. Did not complete primary	1. Farmer	0	0	0	0	9	9
BOULKIEMDE	B0515	1. Male	0. no	0. None	0	0		1. 18-40 years	0. Did not complete primary	1. Farmer	0	0	0	0	9	9
BOULKIEMDE	B0515	0. Female	0. no	0. None	0	0		0. 6-17 years	0. Did not complete primary	0. Student	0	0	0	0	9	9
BOULKIEMDE	B0515	1. Male	0. no	0. None	0	0		1. 18-40 years	0. Did not complete primary	1. Farmer	0	0	0	0	9	9
BOULKIEMDE	B0515	1. Male	1. epilepsy	0. None	0	0	1	2. 41 years and over	0. Did not complete primary	1. Farmer	1	0	1	1	0	0
BOULKIEMDE	B0515	1. Male	0. no	0. None	0	0		0. 6-17 years	0. Did not complete primary	0. Student	0	0	0	0	9	9
BOULKIEMDE	B0515	0. Female	0. no	0. None	0	0		2. 41 years and over	0. Did not complete primary	1. Farmer	0	0	0	0	9	9
BOULKIEMDE	B0515	0. Female	0. no	0. None	0	0		0. 6-17 years	1. Primary Completed	0. Student	0	0	0	0	9	9
BOULKIEMDE	B0603	0. Female	2. headache	3. headache only	0	1	1	0. 6-17 years	0. Did not complete primary	0. Student	0	1	1	1	0	1
BOULKIEMDE	B0603	1. Male	0. no	0. None	0	0		2. 41 years and over	0. Did not complete primary	1. Farmer	0	0	0	0	9	9
BOULKIEMDE	B0603	1. Male	0. no	1. epilepsy only	1	0	1	1. 18-40 years	0. Did not complete primary	1. Farmer	0	0	0	0	1	0
BOULKIEMDE	B0603	0. Female	0. no	0. None	0	0		2. 41 years and over	0. Did not complete primary	3. Comm/Salar/Skilled/Unemploed	0	0	0	0	9	9
BOULKIEMDE	B0603	1. Male	0. no	0. None	0	0		0. 6-17 years	0. Did not complete primary	3. Comm/Salar/Skilled/Unemploed	0	0	0	0	9	9
BOULKIEMDE	B0603	1. Male	3. epilepsy and headache	0. None	0	0	1	2. 41 years and over	0. Did not complete primary	1. Farmer	1	1	1	1	0	0
BOULKIEMDE	B0603	1. Male	2. headache	3. headache only	0	1	1	0. 6-17 years	0. Did not complete primary	0. Student	0	1	1	1	0	1
BOULKIEMDE	B0603	0. Female	0. no	0. None	0	0		1. 18-40 years	0. Did not complete primary	2. Housewife	0	0	0	0	9	9
BOULKIEMDE	B0603	1. Male	0. no	0. None	0	0		0. 6-17 years	2. At least secondary completed	0. Student	0	0	0	0	9	9
BOULKIEMDE	B0603	1. Male	3. epilepsy and headache	1. epilepsy only	1	0	1	0. 6-17 years	0. Did not complete primary	0. Student	1	1	1	1	1	0
BOULKIEMDE	B0603	0. Female	0. no	0. None	0	0		0. 6-17 years	0. Did not complete primary	0. Student	0	0	0	0	9	9
BOULKIEMDE	B0603	1. Male	0. no	0. None	0	0		0. 6-17 years	0. Did not complete primary	0. Student	0	0	0	0	9	9
BOULKIEMDE	B0603	0. Female	0. no	0. None	0	0		2. 41 years and over	0. Did not complete primary	2. Housewife	0	0	0	0	9	9
BOULKIEMDE	B0603	1. Male	0. no	0. None	0	0		0. 6-17 years	0. Did not complete primary	1. Farmer	0	0	0	0	9	9
BOULKIEMDE	B0603	1. Male	0. no	0. None	0	0		0. 6-17 years	0. Did not complete primary	1. Farmer	0	0	0	0	9	9
BOULKIEMDE	B0603	0. Female	3. epilepsy and headache	3. headache only	0	1	1	2. 41 years and over	0. Did not complete primary	2. Housewife	1	1	1	1	0	1
BOULKIEMDE	B0603	0. Female	0. no	0. None	0	0		0. 6-17 years	0. Did not complete primary	0. Student	0	0	0	0	9	9
BOULKIEMDE	B0603	0. Female	0. no	0. None	0	0		2. 41 years and over	0. Did not complete primary	2. Housewife	0	0	0	0	9	9
BOULKIEMDE	B0603	0. Female	0. no	0. None	0	0		2. 41 years and over	0. Did not complete primary	2. Housewife	0	0	0	0	9	9
BOULKIEMDE	B0603	0. Female	0. no	0. None	0	0	1	2. 41 years and over	0. Did not complete primary	2. Housewife	0	0	0	0	0	0
BOULKIEMDE	B0603	1. Male	0. no	0. None	0	0		2. 41 years and over	0. Did not complete primary	1. Farmer	0	0	0	0	9	9
BOULKIEMDE	B0603	1. Male	1. epilepsy	1. epilepsy only	1	0	1	0. 6-17 years	0. Did not complete primary	1. Farmer	1	0	1	1	1	0
BOULKIEMDE	B0603	0. Female	0. no	0. None	0	0	1	1. 18-40 years	0. Did not complete primary	2. Housewife	0	0	0	0	0	0
BOULKIEMDE	B0603	1. Male	0. no	0. None	0	0		0. 6-17 years	2. At least secondary completed	1. Farmer	0	0	0	0	9	9
BOULKIEMDE	B0603	0. Female	0. no	0. None	0	0		1. 18-40 years	0. Did not complete primary	2. Housewife	0	0	0	0	9	9
BOULKIEMDE	B0603	0. Female	0. no	0. None	0	0	1	2. 41 years and over	0. Did not complete primary	2. Housewife	0	0	0	0	0	0
BOULKIEMDE	B0603	0. Female	0. no	0. None	0	0		1. 18-40 years	0. Did not complete primary	3. Comm/Salar/Skilled/Unemploed	0	0	0	0	9	9
BOULKIEMDE	B0603	0. Female	0. no	0. None	0	0	1	1. 18-40 years	0. Did not complete primary	2. Housewife	0	0	0	0	0	0
BOULKIEMDE	B0603	0. Female	0. no	0. None	0	0		2. 41 years and over	0. Did not complete primary	2. Housewife	0	0	0	0	9	9
BOULKIEMDE	B0603	1. Male	1. epilepsy	0. None	0	0		1. 18-40 years	0. Did not complete primary	1. Farmer	0	0	1	1	9	9
BOULKIEMDE	B0603	1. Male	0. no	0. None	0	0		2. 41 years and over	0. Did not complete primary	1. Farmer	0	0	0	0	9	9
BOULKIEMDE	B0603	1. Male	0. no	0. None	0	0	1	0. 6-17 years	0. Did not complete primary	3. Comm/Salar/Skilled/Unemploed	0	0	0	0	0	0
BOULKIEMDE	B0603	1. Male	0. no	0. None	0	0		0. 6-17 years	0. Did not complete primary	0. Student	0	0	0	0	9	9
BOULKIEMDE	B0603	1. Male	0. no	0. None	0	0		0. 6-17 years	0. Did not complete primary	3. Comm/Salar/Skilled/Unemploed	0	0	0	0	9	9
BOULKIEMDE	B0603	0. Female	0. no	0. None	0	0		2. 41 years and over	0. Did not complete primary	2. Housewife	0	0	0	0	9	9
BOULKIEMDE	B0603	0. Female	0. no	0. None	0	0		2. 41 years and over	0. Did not complete primary	2. Housewife	0	0	0	0	9	9
BOULKIEMDE	B0603	1. Male	0. no	0. None	0	0		0. 6-17 years	0. Did not complete primary	0. Student	0	0	0	0	9	9
BOULKIEMDE	B0603	0. Female	0. no	0. None	0	0	1	1. 18-40 years	2. At least secondary completed	0. Student	0	0	0	0	0	0
BOULKIEMDE	B0603	0. Female	1. epilepsy	0. None	0	0		1. 18-40 years	0. Did not complete primary	2. Housewife	0	0	1	1	9	9
BOULKIEMDE	B0603	1. Male	1. epilepsy	1. epilepsy only	1	0	1	0. 6-17 years	0. Did not complete primary	0. Student	1	0	1	1	1	0
BOULKIEMDE	B0603	1. Male	0. no	0. None	0	0		2. 41 years and over	0. Did not complete primary	2. Housewife	0	0	0	0	9	9
BOULKIEMDE	B0603	1. Male	0. no	0. None	0	0		2. 41 years and over	0. Did not complete primary	1. Farmer	0	0	0	0	9	9
BOULKIEMDE	B0603	0. Female	0. no	0. None	0	0		0. 6-17 years	0. Did not complete primary	0. Student	0	0	0	0	9	9
BOULKIEMDE	B0603	1. Male	1. epilepsy	0. None	0	0	2	2. 41 years and over	0. Did not complete primary	3. Comm/Salar/Skilled/Unemploed	1	0	1	1	0	0
BOULKIEMDE	B0603	0. Female	0. no	0. None	0	0	1	1. 18-40 years	0. Did not complete primary	2. Housewife	0	0	0	0	0	0
BOULKIEMDE	B0603	0. Female	1. epilepsy	0. None	0	0	1	1. 18-40 years	1. Primary Completed	2. Housewife	1	0	1	1	0	0
BOULKIEMDE	B0603	0. Female	0. no	0. None	0	0		1. 18-40 years	0. Did not complete primary	2. Housewife	0	0	0	0	9	9
BOULKIEMDE	B0603	0. Female	0. no	0. None	0	0		1. 18-40 years	0. Did not complete primary	3. Comm/Salar/Skilled/Unemploed	0	0	0	0	9	9
BOULKIEMDE	B0603	0. Female	0. no	0. None	0	0		0. 6-17 years	0. Did not complete primary	2. Housewife	0	0	0	0	9	9
BOULKIEMDE	B0603	1. Male	0. no	0. None	0	0		0. 6-17 years	0. Did not complete primary	0. Student	0	0	0	0	9	9
BOULKIEMDE	B0603	1. Male	0. no	0. None	0	0		2. 41 years and over	0. Did not complete primary	1. Farmer	0	0	0	0	9	9
BOULKIEMDE	B0603	0. Female	0. no	0. None	0	0		1. 18-40 years	0. Did not complete primary	2. Housewife	0	0	0	0	9	9
BOULKIEMDE	B0603	1. Male	0. no	0. None	0	0		0. 6-17 years	0. Did not complete primary	1. Farmer	0	0	0	0	9	9
BOULKIEMDE	B0603	1. Male	0. no	0. None	0	0		2. 41 years and over	0. Did not complete primary	1. Farmer	0	0	0	0	9	9
BOULKIEMDE	B0603	1. Male	0. no	0. None	0	0		0. 6-17 years	1. Primary Completed	0. Student	0	0	0	0	9	9
BOULKIEMDE	B0603	0. Female	0. no	0. None	0	0		0. 6-17 years	0. Did not complete primary	2. Housewife	0	0	0	0	9	9
BOULKIEMDE	B0603	0. Female	0. no	0. None	0	0		2. 41 years and over	0. Did not complete primary	2. Housewife	0	0	0	0	9	9
BOULKIEMDE	B0603	0. Female	0. no	0. None	0	0		2. 41 years and over	0. Did not complete primary	2. Housewife	0	0	0	0	9	9
BOULKIEMDE	B0603	1. Male	0. no	0. None	0	0		1. 18-40 years	0. Did not complete primary	1. Farmer	0	0	0	0	9	9
BOULKIEMDE	B0603	0. Female	0. no	0. None	0	0		0. 6-17 years	0. Did not complete primary	0. Student	0	0	0	0	9	9
BOULKIEMDE	B0603	0. Female	0. no	0. None	0	0		0. 6-17 years	0. Did not complete primary	3. Comm/Salar/Skilled/Unemploed	0	0	0	0	9	9
BOULKIEMDE	B0603	0. Female	3. epilepsy and headache	3. headache only	0	1	1	2. 41 years and over	0. Did not complete primary	2. Housewife	1	1	1	1	0	1
BOULKIEMDE	B0603	0. Female	0. no	0. None	0	0		0. 6-17 years	0. Did not complete primary	0. Student	0	0	0	0	9	9
BOULKIEMDE	B0603	1. Male	0. no	0. None	0	0		0. 6-17 years	1. Primary Completed	0. Student	0	0	0	0	9	9
BOULKIEMDE	B0603	1. Male	0. no	0. None	0	0		0. 6-17 years	0. Did not complete primary	1. Farmer	0	0	0	0	9	9
BOULKIEMDE	B0603	1. Male	0. no	0. None	0	0		2. 41 years and over	0. Did not complete primary	1. Farmer	0	0	0	0	9	9
BOULKIEMDE	B0603	1. Male	0. no	0. None	0	0		0. 6-17 years	2. At least secondary completed	0. Student	0	0	0	0	9	9
BOULKIEMDE	B0603	0. Female	0. no	0. None	0	0		2. 41 years and over	0. Did not complete primary	2. Housewife	0	0	0	0	9	9
BOULKIEMDE	B0603	0. Female	0. no	0. None	0	0		2. 41 years and over	0. Did not complete primary	2. Housewife	0	0	0	0	9	9
BOULKIEMDE	B0603	0. Female	0. no	0. None	0	0		2. 41 years and over	0. Did not complete primary	2. Housewife	0	0	0	0	9	9
BOULKIEMDE	B0603	0. Female	0. no	0. None	0	0		1. 18-40 years	0. Did not complete primary	2. Housewife	0	0	0	0	9	9
BOULKIEMDE	B0603	0. Female	0. no	0. None	0	0	1	1. 18-40 years	0. Did not complete primary	1. Farmer	0	0	0	0	0	0
BOULKIEMDE	B0603	1. Male	0. no	0. None	0	0		0. 6-17 years	0. Did not complete primary	0. Student	0	0	0	0	9	9
BOULKIEMDE	B0603	0. Female	0. no	0. None	0	0		2. 41 years and over	0. Did not complete primary	2. Housewife	0	0	0	0	9	9
BOULKIEMDE	B0603	1. Male	1. epilepsy	1. epilepsy only	1	0	1	0. 6-17 years	0. Did not complete primary	3. Comm/Salar/Skilled/Unemploed	1	0	1	1	1	0
BOULKIEMDE	B0603	1. Male	0. no	0. None	0	0		0. 6-17 years	0. Did not complete primary	0. Student	0	0	0	0	9	9
BOULKIEMDE	B0603	0. Female	0. no	0. None	0	0		2. 41 years and over	0. Did not complete primary	2. Housewife	0	0	0	0	9	9
BOULKIEMDE	B0603	0. Female	0. no	0. None	0	0		2. 41 years and over	0. Did not complete primary	2. Housewife	0	0	0	0	9	9
BOULKIEMDE	B0603	0. Female	0. no	0. None	0	0		0. 6-17 years	0. Did not complete primary	2. Housewife	0	0	0	0	9	9
BOULKIEMDE	B0603	0. Female	0. no	0. None	0	0		0. 6-17 years	0. Did not complete primary	0. Student	0	0	0	0	9	9
BOULKIEMDE	B0606	0. Female	0. no	0. None	0	0	1	0. 6-17 years	0. Did not complete primary	2. Housewife	0	0	0	0	0	0
BOULKIEMDE	B0606	1. Male	0. no	0. None	0	0		2. 41 years and over	0. Did not complete primary	1. Farmer	0	0	0	0	9	9
BOULKIEMDE	B0606	0. Female	2. headache	0. None	0	0	2	2. 41 years and over	0. Did not complete primary	1. Farmer	0	1	1	1	0	0
BOULKIEMDE	B0606	1. Male	1. epilepsy	1. epilepsy only	1	0	1	2. 41 years and over	0. Did not complete primary	1. Farmer	1	0	1	1	1	0
BOULKIEMDE	B0606	1. Male	0. no	0. None	0	0		2. 41 years and over	0. Did not complete primary	1. Farmer	0	0	0	0	9	9
BOULKIEMDE	B0606	0. Female	0. no	0. None	0	0		1. 18-40 years	0. Did not complete primary	2. Housewife	0	0	0	0	9	9
BOULKIEMDE	B0606	0. Female	0. no	0. None	0	0		2. 41 years and over	0. Did not complete primary	2. Housewife	0	0	0	0	9	9
BOULKIEMDE	B0606	0. Female	0. no	0. None	0	0		2. 41 years and over	0. Did not complete primary	2. Housewife	0	0	0	0	9	9
BOULKIEMDE	B0606	0. Female	3. epilepsy and headache	1. epilepsy only	1	0	1	1. 18-40 years	0. Did not complete primary	1. Farmer	1	1	1	1	1	0
BOULKIEMDE	B0606	0. Female	0. no	0. None	0	0		2. 41 years and over	0. Did not complete primary	2. Housewife	0	0	0	0	9	9
BOULKIEMDE	B0606	0. Female	0. no	0. None	0	0		1. 18-40 years	0. Did not complete primary	2. Housewife	0	0	0	0	9	9
BOULKIEMDE	B0606	0. Female	0. no	0. None	0	0		1. 18-40 years	0. Did not complete primary	2. Housewife	0	0	0	0	9	9
BOULKIEMDE	B0606	0. Female	0. no	0. None	0	0		0. 6-17 years	0. Did not complete primary	2. Housewife	0	0	0	0	9	9
BOULKIEMDE	B0606	1. Male	0. no	0. None	0	0		0. 6-17 years	0. Did not complete primary	1. Farmer	0	0	0	0	9	9
BOULKIEMDE	B0606	0. Female	0. no	0. None	0	0		2. 41 years and over	0. Did not complete primary	1. Farmer	0	0	0	0	9	9
BOULKIEMDE	B0606	0. Female	3. epilepsy and headache	0. None	0	0	1	2. 41 years and over	0. Did not complete primary	3. Comm/Salar/Skilled/Unemploed	1	1	1	1	0	0
BOULKIEMDE	B0606	0. Female	0. no	0. None	0	0		0. 6-17 years	0. Did not complete primary	2. Housewife	0	0	0	0	9	9
BOULKIEMDE	B0606	0. Female	3. epilepsy and headache	1. epilepsy only	1	0	1	1. 18-40 years	0. Did not complete primary	2. Housewife	1	1	1	1	1	0
BOULKIEMDE	B0606	0. Female	0. no	0. None	0	0		2. 41 years and over	0. Did not complete primary	1. Farmer	0	0	0	0	9	9
BOULKIEMDE	B0606	1. Male	0. no	0. None	0	0		2. 41 years and over	0. Did not complete primary	2. Housewife	0	0	0	0	9	9
BOULKIEMDE	B0606	1. Male	0. no	0. None	0	0		2. 41 years and over	0. Did not complete primary	1. Farmer	0	0	0	0	9	9
BOULKIEMDE	B0606	0. Female	0. no	0. None	0	0	1	2. 41 years and over	0. Did not complete primary	2. Housewife	0	0	0	0	0	0
BOULKIEMDE	B0606	0. Female	0. no	0. None	0	0		2. 41 years and over	0. Did not complete primary	2. Housewife	0	0	0	0	9	9
BOULKIEMDE	B0606	0. Female	0. no	0. None	0	0		0. 6-17 years	0. Did not complete primary	0. Student	0	0	0	0	9	9
BOULKIEMDE	B0606	0. Female	0. no	0. None	0	0		0. 6-17 years	0. Did not complete primary	2. Housewife	0	0	0	0	9	9
BOULKIEMDE	B0606	0. Female	0. no	0. None	0	0		0. 6-17 years	0. Did not complete primary	3. Comm/Salar/Skilled/Unemploed	0	0	0	0	9	9
BOULKIEMDE	B0606	0. Female	3. epilepsy and headache	1. epilepsy only	1	0	1	2. 41 years and over	0. Did not complete primary	2. Housewife	1	1	1	1	1	0
BOULKIEMDE	B0606	1. Male	0. no	0. None	0	0		0. 6-17 years	0. Did not complete primary	1. Farmer	0	0	0	0	9	9
BOULKIEMDE	B0606	0. Female	0. no	0. None	0	0		2. 41 years and over	0. Did not complete primary	1. Farmer	0	0	0	0	9	9
BOULKIEMDE	B0606	0. Female	0. no	0. None	0	0		0. 6-17 years	0. Did not complete primary	2. Housewife	0	0	0	0	9	9
BOULKIEMDE	B0606	0. Female	1. epilepsy	1. epilepsy only	1	0	1	1. 18-40 years	0. Did not complete primary	2. Housewife	1	0	1	1	1	0
BOULKIEMDE	B0606	1. Male	1. epilepsy	1. epilepsy only	1	0	1	2. 41 years and over	0. Did not complete primary	1. Farmer	1	0	1	1	1	0
BOULKIEMDE	B0606	0. Female	0. no	0. None	0	0		0. 6-17 years	0. Did not complete primary	0. Student	0	0	0	0	9	9
BOULKIEMDE	B0606	0. Female	1. epilepsy	0. None	0	0	1	2. 41 years and over	0. Did not complete primary	3. Comm/Salar/Skilled/Unemploed	1	0	1	1	0	0
BOULKIEMDE	B0606	0. Female	0. no	0. None	0	0		2. 41 years and over	0. Did not complete primary	2. Housewife	0	0	0	0	9	9
BOULKIEMDE	B0606	1. Male	0. no	0. None	0	0		2. 41 years and over	0. Did not complete primary	3. Comm/Salar/Skilled/Unemploed	0	0	0	0	9	9
BOULKIEMDE	B0606	1. Male	0. no	0. None	0	0		2. 41 years and over	0. Did not complete primary	2. Housewife	0	0	0	0	9	9
BOULKIEMDE	B0606	1. Male	0. no	0. None	0	0		0. 6-17 years	0. Did not complete primary	1. Farmer	0	0	0	0	9	9
BOULKIEMDE	B0606	1. Male	0. no	0. None	0	0		0. 6-17 years	0. Did not complete primary	1. Farmer	0	0	0	0	9	9
BOULKIEMDE	B0606	1. Male	0. no	0. None	0	0		0. 6-17 years	2. At least secondary completed	1. Farmer	0	0	0	0	9	9
BOULKIEMDE	B0606	0. Female	3. epilepsy and headache	1. epilepsy only	1	0	1	1. 18-40 years	0. Did not complete primary	2. Housewife	1	1	1	1	1	0
BOULKIEMDE	B0606	0. Female	0. no	0. None	0	0		1. 18-40 years	0. Did not complete primary	2. Housewife	0	0	0	0	9	9
BOULKIEMDE	B0606	0. Female	0. no	0. None	0	0	1	1. 18-40 years	0. Did not complete primary	2. Housewife	0	0	0	0	0	0
BOULKIEMDE	B0606	1. Male	0. no	0. None	0	0			0. Did not complete primary	1. Farmer	0	0	0	0	9	9
BOULKIEMDE	B0606	0. Female	0. no	0. None	0	0		2. 41 years and over	0. Did not complete primary	2. Housewife	0	0	0	0	9	9
BOULKIEMDE	B0606	0. Female	2. headache	3. headache only	0	1	1	2. 41 years and over	0. Did not complete primary	2. Housewife	0	1	1	1	0	1
BOULKIEMDE	B0606	0. Female	0. no	0. None	0	0		2. 41 years and over	0. Did not complete primary	2. Housewife	0	0	0	0	9	9
BOULKIEMDE	B0606	1. Male	0. no	0. None	0	0		2. 41 years and over	0. Did not complete primary	1. Farmer	0	0	0	0	9	9
BOULKIEMDE	B0606	0. Female	0. no	0. None	0	0		2. 41 years and over	0. Did not complete primary	3. Comm/Salar/Skilled/Unemploed	0	0	0	0	9	9
BOULKIEMDE	B0606	0. Female	0. no	0. None	0	0		1. 18-40 years	0. Did not complete primary	2. Housewife	0	0	0	0	9	9
BOULKIEMDE	B0606	0. Female	0. no	0. None	0	0		1. 18-40 years	0. Did not complete primary	2. Housewife	0	0	0	0	9	9
BOULKIEMDE	B0606	0. Female	0. no	0. None	0	0		1. 18-40 years	0. Did not complete primary	2. Housewife	0	0	0	0	9	9
BOULKIEMDE	B0606	1. Male	0. no	0. None	0	0		2. 41 years and over	0. Did not complete primary	1. Farmer	0	0	0	0	9	9
BOULKIEMDE	B0606	0. Female	0. no	0. None	0	0		1. 18-40 years	1. Primary Completed	2. Housewife	0	0	0	0	9	9
BOULKIEMDE	B0606	1. Male	0. no	0. None	0	0		2. 41 years and over	0. Did not complete primary	1. Farmer	0	0	0	0	9	9
BOULKIEMDE	B0606	0. Female	0. no	0. None	0	0		2. 41 years and over	0. Did not complete primary	2. Housewife	0	0	0	0	9	9
BOULKIEMDE	B0606	1. Male	0. no	0. None	0	0		2. 41 years and over	0. Did not complete primary	1. Farmer	0	0	0	0	9	9
BOULKIEMDE	B0606	0. Female	0. no	0. None	0	0		2. 41 years and over	0. Did not complete primary	2. Housewife	0	0	0	0	9	9
BOULKIEMDE	B0606	0. Female	0. no	0. None	0	0		1. 18-40 years	0. Did not complete primary	2. Housewife	0	0	0	0	9	9
BOULKIEMDE	B0606	0. Female	0. no	0. None	0	0		1. 18-40 years	0. Did not complete primary	2. Housewife	0	0	0	0	9	9
BOULKIEMDE	B0606	1. Male	0. no	0. None	0	0		2. 41 years and over	0. Did not complete primary	1. Farmer	0	0	0	0	9	9
BOULKIEMDE	B0606	0. Female	0. no	0. None	0	0		2. 41 years and over	0. Did not complete primary	2. Housewife	0	0	0	0	9	9
BOULKIEMDE	B0606	0. Female	0. no	0. None	0	0		2. 41 years and over	0. Did not complete primary	2. Housewife	0	0	0	0	9	9
BOULKIEMDE	B0606	0. Female	1. epilepsy	0. None	0	0		1. 18-40 years	0. Did not complete primary	2. Housewife	0	0	1	1	9	9
BOULKIEMDE	B0606	1. Male	0. no	0. None	0	0		0. 6-17 years	0. Did not complete primary	0. Student	0	0	0	0	9	9
BOULKIEMDE	B0606	1. Male	0. no	0. None	0	0		2. 41 years and over	0. Did not complete primary	1. Farmer	0	0	0	0	9	9
BOULKIEMDE	B0606	1. Male	0. no	0. None	0	0		2. 41 years and over	0. Did not complete primary	1. Farmer	0	0	0	0	9	9
BOULKIEMDE	B0606	1. Male	0. no	0. None	0	0		0. 6-17 years	1. Primary Completed	0. Student	0	0	0	0	9	9
BOULKIEMDE	B0606	0. Female	0. no	0. None	0	0		2. 41 years and over	0. Did not complete primary	2. Housewife	0	0	0	0	9	9
BOULKIEMDE	B0606	0. Female	0. no	0. None	0	0		1. 18-40 years	0. Did not complete primary	2. Housewife	0	0	0	0	9	9
BOULKIEMDE	B0606	1. Male	0. no	0. None	0	0	1	0. 6-17 years	0. Did not complete primary	0. Student	0	0	0	0	0	0
BOULKIEMDE	B0606	1. Male	0. no	0. None	0	0		1. 18-40 years	0. Did not complete primary	1. Farmer	0	0	0	0	9	9
BOULKIEMDE	B0606	1. Male	0. no	0. None	0	0		2. 41 years and over	0. Did not complete primary	1. Farmer	0	0	0	0	9	9
BOULKIEMDE	B0606	0. Female	0. no	0. None	0	0		2. 41 years and over	0. Did not complete primary	2. Housewife	0	0	0	0	9	9
BOULKIEMDE	B0606	0. Female	0. no	0. None	0	0		1. 18-40 years	0. Did not complete primary	2. Housewife	0	0	0	0	9	9
BOULKIEMDE	B0606	1. Male	0. no	0. None	0	0		2. 41 years and over	0. Did not complete primary	1. Farmer	0	0	0	0	9	9
BOULKIEMDE	B0606	1. Male	0. no	0. None	0	0		0. 6-17 years	0. Did not complete primary	2. Housewife	0	0	0	0	9	9
BOULKIEMDE	B0606	0. Female	0. no	0. None	0	0		0. 6-17 years	0. Did not complete primary	2. Housewife	0	0	0	0	9	9
BOULKIEMDE	B0606	1. Male	0. no	0. None	0	0		2. 41 years and over	0. Did not complete primary	1. Farmer	0	0	0	0	9	9
BOULKIEMDE	B0709	1. Male	0. no	0. None	0	0		2. 41 years and over	0. Did not complete primary	1. Farmer	0	0	0	0	9	9
BOULKIEMDE	B0709	0. Female	0. no	0. None	0	0		1. 18-40 years	0. Did not complete primary	3. Comm/Salar/Skilled/Unemploed	0	0	0	0	9	9
BOULKIEMDE	B0709	1. Male	0. no	0. None	0	0		2. 41 years and over	0. Did not complete primary	1. Farmer	0	0	0	0	9	9
BOULKIEMDE	B0709	1. Male	0. no	0. None	0	0		2. 41 years and over	0. Did not complete primary	1. Farmer	0	0	0	0	9	9
BOULKIEMDE	B0709	0. Female	0. no	0. None	0	0		2. 41 years and over	0. Did not complete primary	3. Comm/Salar/Skilled/Unemploed	0	0	0	0	9	9
BOULKIEMDE	B0709	0. Female	0. no	0. None	0	0		0. 6-17 years	0. Did not complete primary	2. Housewife	0	0	0	0	9	9
BOULKIEMDE	B0709	0. Female	0. no	0. None	0	0		2. 41 years and over	0. Did not complete primary	2. Housewife	0	0	0	0	9	9
BOULKIEMDE	B0709	1. Male	0. no	0. None	0	0		2. 41 years and over	0. Did not complete primary	1. Farmer	0	0	0	0	9	9
BOULKIEMDE	B0709	1. Male	0. no	0. None	0	0		2. 41 years and over	0. Did not complete primary	1. Farmer	0	0	0	0	9	9
BOULKIEMDE	B0709	1. Male	0. no	0. None	0	0		0. 6-17 years	0. Did not complete primary	0. Student	0	0	0	0	9	9
BOULKIEMDE	B0709	0. Female	0. no	0. None	0	0		2. 41 years and over	0. Did not complete primary	2. Housewife	0	0	0	0	9	9
BOULKIEMDE	B0709	1. Male	1. epilepsy	0. None	0	0	1	0. 6-17 years	0. Did not complete primary	3. Comm/Salar/Skilled/Unemploed	1	0	1	1	0	0
BOULKIEMDE	B0709	1. Male	0. no	0. None	0	0		2. 41 years and over	0. Did not complete primary	1. Farmer	0	0	0	0	9	9
BOULKIEMDE	B0709	1. Male	0. no	0. None	0	0		2. 41 years and over	0. Did not complete primary	1. Farmer	0	0	0	0	9	9
BOULKIEMDE	B0709	1. Male	0. no	0. None	0	0		2. 41 years and over	0. Did not complete primary	1. Farmer	0	0	0	0	9	9
BOULKIEMDE	B0709	1. Male	1. epilepsy	0. None	0	0	1	2. 41 years and over	0. Did not complete primary	1. Farmer	1	0	1	1	0	0
BOULKIEMDE	B0709	0. Female	0. no	0. None	0	0		0. 6-17 years	0. Did not complete primary	0. Student	0	0	0	0	9	9
BOULKIEMDE	B0709	0. Female	0. no	0. None	0	0		0. 6-17 years	0. Did not complete primary	0. Student	0	0	0	0	9	9
BOULKIEMDE	B0709	0. Female	0. no	0. None	0	0		0. 6-17 years	1. Primary Completed	0. Student	0	0	0	0	9	9
BOULKIEMDE	B0709	0. Female	0. no	0. None	0	0		1. 18-40 years	0. Did not complete primary	2. Housewife	0	0	0	0	9	9
BOULKIEMDE	B0709	0. Female	0. no	0. None	0	0		1. 18-40 years	0. Did not complete primary	2. Housewife	0	0	0	0	9	9
BOULKIEMDE	B0709	0. Female	0. no	0. None	0	0		1. 18-40 years	0. Did not complete primary	2. Housewife	0	0	0	0	9	9
BOULKIEMDE	B0709	1. Male	0. no	0. None	0	0		0. 6-17 years	0. Did not complete primary	0. Student	0	0	0	0	9	9
BOULKIEMDE	B0709	1. Male	0. no	0. None	0	0		0. 6-17 years	0. Did not complete primary	0. Student	0	0	0	0	9	9
BOULKIEMDE	B0709	0. Female	0. no	0. None	0	0		2. 41 years and over	0. Did not complete primary	2. Housewife	0	0	0	0	9	9
BOULKIEMDE	B0709	1. Male	0. no	0. None	0	0		1. 18-40 years	0. Did not complete primary	1. Farmer	0	0	0	0	9	9
BOULKIEMDE	B0709	1. Male	0. no	0. None	0	0		2. 41 years and over	0. Did not complete primary	1. Farmer	0	0	0	0	9	9
BOULKIEMDE	B0709	1. Male	0. no	0. None	0	0		1. 18-40 years	0. Did not complete primary	1. Farmer	0	0	0	0	9	9
BOULKIEMDE	B0709	1. Male	0. no	0. None	0	0		0. 6-17 years	1. Primary Completed	0. Student	0	0	0	0	9	9
BOULKIEMDE	B0709	1. Male	1. epilepsy	1. epilepsy only	1	0	1	2. 41 years and over	0. Did not complete primary	1. Farmer	1	0	1	1	1	0
BOULKIEMDE	B0709	1. Male	0. no	0. None	0	0		2. 41 years and over	0. Did not complete primary	1. Farmer	0	0	0	0	9	9
BOULKIEMDE	B0709	0. Female	0. no	0. None	0	0		0. 6-17 years	1. Primary Completed	0. Student	0	0	0	0	9	9
BOULKIEMDE	B0709	0. Female	0. no	0. None	0	0		0. 6-17 years	0. Did not complete primary	0. Student	0	0	0	0	9	9
BOULKIEMDE	B0709	1. Male	0. no	0. None	0	0		0. 6-17 years	0. Did not complete primary	0. Student	0	0	0	0	9	9
BOULKIEMDE	B0709	0. Female	0. no	0. None	0	0		1. 18-40 years	1. Primary Completed	0. Student	0	0	0	0	9	9
BOULKIEMDE	B0709	1. Male	0. no	0. None	0	0		0. 6-17 years	0. Did not complete primary	0. Student	0	0	0	0	9	9
BOULKIEMDE	B0709	0. Female	0. no	0. None	0	0		0. 6-17 years	2. At least secondary completed	2. Housewife	0	0	0	0	9	9
BOULKIEMDE	B0709	0. Female	0. no	0. None	0	0		1. 18-40 years	0. Did not complete primary	2. Housewife	0	0	0	0	9	9
BOULKIEMDE	B0709	1. Male	0. no	0. None	0	0		0. 6-17 years	0. Did not complete primary	0. Student	0	0	0	0	9	9
BOULKIEMDE	B0709	0. Female	0. no	0. None	0	0		0. 6-17 years	0. Did not complete primary	3. Comm/Salar/Skilled/Unemploed	0	0	0	0	9	9
BOULKIEMDE	B0709	0. Female	0. no	0. None	0	0		0. 6-17 years	0. Did not complete primary	0. Student	0	0	0	0	9	9
BOULKIEMDE	B0709	0. Female	0. no	0. None	0	0		2. 41 years and over	0. Did not complete primary	2. Housewife	0	0	0	0	9	9
BOULKIEMDE	B0709	0. Female	0. no	0. None	0	0		2. 41 years and over	0. Did not complete primary	2. Housewife	0	0	0	0	9	9
BOULKIEMDE	B0709	0. Female	0. no	0. None	0	0		1. 18-40 years	0. Did not complete primary	2. Housewife	0	0	0	0	9	9
BOULKIEMDE	B0709	1. Male	0. no	0. None	0	0		2. 41 years and over	0. Did not complete primary	1. Farmer	0	0	0	0	9	9
BOULKIEMDE	B0709	0. Female	0. no	0. None	0	0		2. 41 years and over	0. Did not complete primary	2. Housewife	0	0	0	0	9	9
BOULKIEMDE	B0709	0. Female	0. no	0. None	0	0		1. 18-40 years	0. Did not complete primary	2. Housewife	0	0	0	0	9	9
BOULKIEMDE	B0709	1. Male	3. epilepsy and headache	3. headache only	0	1	1	2. 41 years and over	0. Did not complete primary	2. Housewife	1	1	1	1	0	1
BOULKIEMDE	B0709	0. Female	0. no	0. None	0	0		2. 41 years and over	0. Did not complete primary	2. Housewife	0	0	0	0	9	9
BOULKIEMDE	B0709	1. Male	0. no	0. None	0	0		1. 18-40 years	0. Did not complete primary	1. Farmer	0	0	0	0	9	9
BOULKIEMDE	B0709	1. Male	0. no	0. None	0	0		2. 41 years and over	0. Did not complete primary	1. Farmer	0	0	0	0	9	9
BOULKIEMDE	B0709	1. Male	0. no	0. None	0	0		0. 6-17 years	0. Did not complete primary	1. Farmer	0	0	0	0	9	9
BOULKIEMDE	B0709	0. Female	0. no	0. None	0	0		1. 18-40 years	0. Did not complete primary	2. Housewife	0	0	0	0	9	9
BOULKIEMDE	B0709	1. Male	1. epilepsy	1. epilepsy only	1	0	1	1. 18-40 years	0. Did not complete primary	1. Farmer	1	0	1	1	1	0
BOULKIEMDE	B0709	1. Male	0. no	0. None	0	0		2. 41 years and over	0. Did not complete primary	1. Farmer	0	0	0	0	9	9
BOULKIEMDE	B0709	0. Female	0. no	0. None	0	0		1. 18-40 years	0. Did not complete primary	2. Housewife	0	0	0	0	9	9
BOULKIEMDE	B0709	1. Male	0. no	0. None	0	0		1. 18-40 years	2. At least secondary completed	0. Student	0	0	0	0	9	9
BOULKIEMDE	B0709	0. Female	0. no	0. None	0	0		1. 18-40 years	0. Did not complete primary	2. Housewife	0	0	0	0	9	9
BOULKIEMDE	B0709	1. Male	0. no	0. None	0	0		0. 6-17 years	0. Did not complete primary	1. Farmer	0	0	0	0	9	9
BOULKIEMDE	B0709	0. Female	0. no	0. None	0	0		1. 18-40 years	0. Did not complete primary	2. Housewife	0	0	0	0	9	9
BOULKIEMDE	B0709	1. Male	0. no	0. None	0	0		0. 6-17 years	0. Did not complete primary	0. Student	0	0	0	0	9	9
BOULKIEMDE	B0709	1. Male	1. epilepsy	1. epilepsy only	1	0	1	2. 41 years and over	0. Did not complete primary	1. Farmer	1	0	1	1	1	0
BOULKIEMDE	B0709	1. Male	0. no	0. None	0	0		2. 41 years and over	0. Did not complete primary	1. Farmer	0	0	0	0	9	9
BOULKIEMDE	B0709	0. Female	0. no	0. None	0	0		1. 18-40 years	0. Did not complete primary	2. Housewife	0	0	0	0	9	9
BOULKIEMDE	B0709	0. Female	0. no	0. None	0	0		0. 6-17 years	1. Primary Completed	0. Student	0	0	0	0	9	9
BOULKIEMDE	B0709	1. Male	0. no	0. None	0	0		0. 6-17 years	0. Did not complete primary	1. Farmer	0	0	0	0	9	9
BOULKIEMDE	B0709	0. Female	0. no	0. None	0	0		2. 41 years and over	0. Did not complete primary	2. Housewife	0	0	0	0	9	9
BOULKIEMDE	B0709	0. Female	0. no	0. None	0	0		1. 18-40 years	0. Did not complete primary	2. Housewife	0	0	0	0	9	9
BOULKIEMDE	B0709	0. Female	1. epilepsy	0. None	0	0	2	1. 18-40 years	0. Did not complete primary	2. Housewife	1	0	1	1	0	0
BOULKIEMDE	B0709	0. Female	3. epilepsy and headache	3. headache only	0	1	1	1. 18-40 years	0. Did not complete primary	2. Housewife	1	1	1	1	0	1
BOULKIEMDE	B0709	1. Male	0. no	0. None	0	0		1. 18-40 years	0. Did not complete primary	1. Farmer	0	0	0	0	9	9
BOULKIEMDE	B0709	1. Male	3. epilepsy and headache	4. epilepsy and headache	1	1	1	2. 41 years and over	0. Did not complete primary	1. Farmer	1	1	1	1	1	1
BOULKIEMDE	B0709	0. Female	0. no	0. None	0	0		1. 18-40 years	0. Did not complete primary	2. Housewife	0	0	0	0	9	9
BOULKIEMDE	B0709	0. Female	0. no	0. None	0	0		1. 18-40 years	0. Did not complete primary	2. Housewife	0	0	0	0	9	9
BOULKIEMDE	B0709	1. Male	0. no	0. None	0	0		1. 18-40 years	0. Did not complete primary	1. Farmer	0	0	0	0	9	9
BOULKIEMDE	B0709	1. Male	0. no	0. None	0	0		1. 18-40 years	0. Did not complete primary	1. Farmer	0	0	0	0	9	9
BOULKIEMDE	B0709	0. Female	0. no	0. None	0	0		0. 6-17 years	0. Did not complete primary	0. Student	0	0	0	0	9	9
BOULKIEMDE	B0709	1. Male	0. no	0. None	0	0		0. 6-17 years	1. Primary Completed	0. Student	0	0	0	0	9	9
BOULKIEMDE	B0709	0. Female	0. no	0. None	0	0		0. 6-17 years	0. Did not complete primary	0. Student	0	0	0	0	9	9
BOULKIEMDE	B0713	0. Female	0. no	0. None	0	0		0. 6-17 years	0. Did not complete primary	0. Student	0	0	0	0	9	9
BOULKIEMDE	B0713	1. Male	0. no	0. None	0	0		0. 6-17 years	0. Did not complete primary	0. Student	0	0	0	0	9	9
BOULKIEMDE	B0713	0. Female	0. no	0. None	0	0		0. 6-17 years	0. Did not complete primary	0. Student	0	0	0	0	9	9
BOULKIEMDE	B0713	0. Female	0. no	0. None	0	0		0. 6-17 years	1. Primary Completed	0. Student	0	0	0	0	9	9
BOULKIEMDE	B0713	0. Female	0. no	0. None	0	0		0. 6-17 years	0. Did not complete primary	0. Student	0	0	0	0	9	9
BOULKIEMDE	B0713	1. Male	0. no	0. None	0	0		1. 18-40 years	1. Primary Completed	0. Student	0	0	0	0	9	9
BOULKIEMDE	B0713	0. Female	0. no	0. None	0	0		0. 6-17 years	0. Did not complete primary	0. Student	0	0	0	0	9	9
BOULKIEMDE	B0713	0. Female	0. no	0. None	0	0		2. 41 years and over	0. Did not complete primary	3. Comm/Salar/Skilled/Unemploed	0	0	0	0	9	9
BOULKIEMDE	B0713	0. Female	0. no	0. None	0	0		2. 41 years and over	0. Did not complete primary	3. Comm/Salar/Skilled/Unemploed	0	0	0	0	9	9
BOULKIEMDE	B0713	0. Female	0. no	0. None	0	0		1. 18-40 years	0. Did not complete primary	2. Housewife	0	0	0	0	9	9
BOULKIEMDE	B0713	0. Female	0. no	0. None	0	0		0. 6-17 years	0. Did not complete primary	0. Student	0	0	0	0	9	9
BOULKIEMDE	B0713	1. Male	0. no	0. None	0	0		1. 18-40 years	0. Did not complete primary	1. Farmer	0	0	0	0	9	9
BOULKIEMDE	B0713	0. Female	0. no	0. None	0	0		1. 18-40 years	0. Did not complete primary	2. Housewife	0	0	0	0	9	9
BOULKIEMDE	B0713	1. Male	0. no	0. None	0	0		0. 6-17 years	0. Did not complete primary	3. Comm/Salar/Skilled/Unemploed	0	0	0	0	9	9
BOULKIEMDE	B0713	1. Male	0. no	0. None	0	0		0. 6-17 years	0. Did not complete primary	1. Farmer	0	0	0	0	9	9
BOULKIEMDE	B0713	1. Male	0. no	0. None	0	0		0. 6-17 years	1. Primary Completed	0. Student	0	0	0	0	9	9
BOULKIEMDE	B0713	0. Female	0. no	0. None	0	0		0. 6-17 years	0. Did not complete primary	3. Comm/Salar/Skilled/Unemploed	0	0	0	0	9	9
BOULKIEMDE	B0713	1. Male	0. no	0. None	0	0		2. 41 years and over	0. Did not complete primary	1. Farmer	0	0	0	0	9	9
BOULKIEMDE	B0713	1. Male	0. no	0. None	0	0		1. 18-40 years	1. Primary Completed	3. Comm/Salar/Skilled/Unemploed	0	0	0	0	9	9
BOULKIEMDE	B0713	0. Female	0. no	0. None	0	0		2. 41 years and over	0. Did not complete primary	2. Housewife	0	0	0	0	9	9
BOULKIEMDE	B0713	0. Female	0. no	0. None	0	0		2. 41 years and over	0. Did not complete primary	2. Housewife	0	0	0	0	9	9
BOULKIEMDE	B0713	1. Male	0. no	0. None	0	0		0. 6-17 years	2. At least secondary completed	0. Student	0	0	0	0	9	9
BOULKIEMDE	B0713	0. Female	0. no	0. None	0	0		1. 18-40 years	1. Primary Completed	2. Housewife	0	0	0	0	9	9
BOULKIEMDE	B0713	1. Male	1. epilepsy	1. epilepsy only	1	0	1	1. 18-40 years	2. At least secondary completed	1. Farmer	1	0	1	1	1	0
BOULKIEMDE	B0713	0. Female	0. no	0. None	0	0		0. 6-17 years	0. Did not complete primary	0. Student	0	0	0	0	9	9
BOULKIEMDE	B0713	0. Female	0. no	0. None	0	0		0. 6-17 years	2. At least secondary completed	0. Student	0	0	0	0	9	9
BOULKIEMDE	B0713	0. Female	0. no	0. None	0	0		1. 18-40 years	0. Did not complete primary	2. Housewife	0	0	0	0	9	9
BOULKIEMDE	B0713	1. Male	0. no	0. None	0	0		0. 6-17 years	0. Did not complete primary	0. Student	0	0	0	0	9	9
BOULKIEMDE	B0713	0. Female	0. no	0. None	0	0		1. 18-40 years	0. Did not complete primary	2. Housewife	0	0	0	0	9	9
BOULKIEMDE	B0713	0. Female	0. no	0. None	0	0		1. 18-40 years	0. Did not complete primary	2. Housewife	0	0	0	0	9	9
BOULKIEMDE	B0713	1. Male	0. no	0. None	0	0		2. 41 years and over	0. Did not complete primary	1. Farmer	0	0	0	0	9	9
BOULKIEMDE	B0713	0. Female	0. no	0. None	0	0		1. 18-40 years	0. Did not complete primary	2. Housewife	0	0	0	0	9	9
BOULKIEMDE	B0713	1. Male	0. no	0. None	0	0		2. 41 years and over	2. At least secondary completed	1. Farmer	0	0	0	0	9	9
BOULKIEMDE	B0713	1. Male	0. no	0. None	0	0		1. 18-40 years	0. Did not complete primary	1. Farmer	0	0	0	0	9	9
BOULKIEMDE	B0713	1. Male	0. no	0. None	0	0		2. 41 years and over	0. Did not complete primary	3. Comm/Salar/Skilled/Unemploed	0	0	0	0	9	9
BOULKIEMDE	B0713	0. Female	0. no	0. None	0	0		1. 18-40 years	0. Did not complete primary	3. Comm/Salar/Skilled/Unemploed	0	0	0	0	9	9
BOULKIEMDE	B0713	1. Male	0. no	0. None	0	0		2. 41 years and over	0. Did not complete primary	1. Farmer	0	0	0	0	9	9
BOULKIEMDE	B0713	1. Male	0. no	0. None	0	0		2. 41 years and over	0. Did not complete primary	3. Comm/Salar/Skilled/Unemploed	0	0	0	0	9	9
BOULKIEMDE	B0713	1. Male	0. no	0. None	0	0		2. 41 years and over	0. Did not complete primary	1. Farmer	0	0	0	0	9	9
BOULKIEMDE	B0713	1. Male	0. no	0. None	0	0		0. 6-17 years	0. Did not complete primary	0. Student	0	0	0	0	9	9
BOULKIEMDE	B0713	0. Female	0. no	0. None	0	0		1. 18-40 years	0. Did not complete primary	2. Housewife	0	0	0	0	9	9
BOULKIEMDE	B0713	0. Female	0. no	0. None	0	0		0. 6-17 years	0. Did not complete primary	0. Student	0	0	0	0	9	9
BOULKIEMDE	B0713	0. Female	0. no	0. None	0	0		1. 18-40 years	0. Did not complete primary	2. Housewife	0	0	0	0	9	9
BOULKIEMDE	B0713	1. Male	0. no	0. None	0	0		0. 6-17 years	1. Primary Completed	0. Student	0	0	0	0	9	9
BOULKIEMDE	B0713	0. Female	0. no	0. None	0	0		1. 18-40 years	0. Did not complete primary	2. Housewife	0	0	0	0	9	9
BOULKIEMDE	B0713	1. Male	0. no	0. None	0	0		2. 41 years and over	0. Did not complete primary	1. Farmer	0	0	0	0	9	9
BOULKIEMDE	B0713	1. Male	0. no	0. None	0	0		2. 41 years and over	0. Did not complete primary	1. Farmer	0	0	0	0	9	9
BOULKIEMDE	B0713	1. Male	0. no	0. None	0	0		2. 41 years and over	0. Did not complete primary	1. Farmer	0	0	0	0	9	9
BOULKIEMDE	B0713	0. Female	0. no	0. None	0	0		2. 41 years and over	0. Did not complete primary	2. Housewife	0	0	0	0	9	9
BOULKIEMDE	B0713	0. Female	0. no	0. None	0	0		2. 41 years and over	0. Did not complete primary	2. Housewife	0	0	0	0	9	9
BOULKIEMDE	B0713	0. Female	0. no	0. None	0	0		0. 6-17 years	0. Did not complete primary	0. Student	0	0	0	0	9	9
BOULKIEMDE	B0713	0. Female	0. no	0. None	0	0		2. 41 years and over	0. Did not complete primary	3. Comm/Salar/Skilled/Unemploed	0	0	0	0	9	9
BOULKIEMDE	B0713	0. Female	0. no	0. None	0	0		0. 6-17 years	0. Did not complete primary	0. Student	0	0	0	0	9	9
BOULKIEMDE	B0713	0. Female	0. no	0. None	0	0		2. 41 years and over	0. Did not complete primary	2. Housewife	0	0	0	0	9	9
BOULKIEMDE	B0713	1. Male	0. no	0. None	0	0		0. 6-17 years	2. At least secondary completed	0. Student	0	0	0	0	9	9
BOULKIEMDE	B0713	1. Male	0. no	0. None	0	0		2. 41 years and over	0. Did not complete primary	1. Farmer	0	0	0	0	9	9
BOULKIEMDE	B0713	1. Male	0. no	0. None	0	0		2. 41 years and over	0. Did not complete primary	1. Farmer	0	0	0	0	9	9
BOULKIEMDE	B0713	0. Female	0. no	0. None	0	0		1. 18-40 years	0. Did not complete primary	2. Housewife	0	0	0	0	9	9
BOULKIEMDE	B0713	0. Female	0. no	0. None	0	0		2. 41 years and over	0. Did not complete primary	2. Housewife	0	0	0	0	9	9
BOULKIEMDE	B0713	1. Male	0. no	0. None	0	0		0. 6-17 years	0. Did not complete primary	1. Farmer	0	0	0	0	9	9
BOULKIEMDE	B0713	1. Male	0. no	0. None	0	0		0. 6-17 years	0. Did not complete primary	3. Comm/Salar/Skilled/Unemploed	0	0	0	0	9	9
BOULKIEMDE	B0713	1. Male	1. epilepsy	0. None	0	0	1	2. 41 years and over	0. Did not complete primary	1. Farmer	1	0	1	1	0	0
BOULKIEMDE	B0713	1. Male	0. no	0. None	0	0		1. 18-40 years	0. Did not complete primary	1. Farmer	0	0	0	0	9	9
BOULKIEMDE	B0713	1. Male	0. no	0. None	0	0		0. 6-17 years	0. Did not complete primary	1. Farmer	0	0	0	0	9	9
BOULKIEMDE	B0713	0. Female	0. no	0. None	0	0		2. 41 years and over	0. Did not complete primary	1. Farmer	0	0	0	0	9	9
BOULKIEMDE	B0713	1. Male	0. no	0. None	0	0		2. 41 years and over	2. At least secondary completed	1. Farmer	0	0	0	0	9	9
BOULKIEMDE	B0713	1. Male	0. no	0. None	0	0		1. 18-40 years	0. Did not complete primary	1. Farmer	0	0	0	0	9	9
BOULKIEMDE	B0713	1. Male	0. no	0. None	0	0		0. 6-17 years	0. Did not complete primary	1. Farmer	0	0	0	0	9	9
BOULKIEMDE	B0713	1. Male	0. no	0. None	0	0		1. 18-40 years	0. Did not complete primary	1. Farmer	0	0	0	0	9	9
BOULKIEMDE	B0713	1. Male	0. no	0. None	0	0		0. 6-17 years	0. Did not complete primary	1. Farmer	0	0	0	0	9	9
BOULKIEMDE	B0713	0. Female	0. no	0. None	0	0		0. 6-17 years	0. Did not complete primary	2. Housewife	0	0	0	0	9	9
BOULKIEMDE	B0713	0. Female	0. no	0. None	0	0		1. 18-40 years	0. Did not complete primary	3. Comm/Salar/Skilled/Unemploed	0	0	0	0	9	9
BOULKIEMDE	B0713	0. Female	0. no	0. None	0	0		1. 18-40 years	0. Did not complete primary	2. Housewife	0	0	0	0	9	9
BOULKIEMDE	B0713	1. Male	0. no	0. None	0	0		0. 6-17 years	2. At least secondary completed	0. Student	0	0	0	0	9	9
BOULKIEMDE	B0713	1. Male	0. no	0. None	0	0		0. 6-17 years	0. Did not complete primary	0. Student	0	0	0	0	9	9
BOULKIEMDE	B0713	1. Male	0. no	0. None	0	0		0. 6-17 years	0. Did not complete primary	1. Farmer	0	0	0	0	9	9
BOULKIEMDE	B0713	1. Male	0. no	0. None	0	0		1. 18-40 years	0. Did not complete primary	1. Farmer	0	0	0	0	9	9
BOULKIEMDE	B0713	1. Male	0. no	0. None	0	0		0. 6-17 years	0. Did not complete primary	1. Farmer	0	0	0	0	9	9
BOULKIEMDE	B0713	1. Male	0. no	0. None	0	0		2. 41 years and over	0. Did not complete primary	1. Farmer	0	0	0	0	9	9
BOULKIEMDE	B0713	1. Male	0. no	0. None	0	0		0. 6-17 years	1. Primary Completed	0. Student	0	0	0	0	9	9
BOULKIEMDE	B0804	0. Female	0. no	0. None	0	0		0. 6-17 years	2. At least secondary completed	0. Student	0	0	0	0	9	9
BOULKIEMDE	B0804	1. Male	0. no	0. None	0	0		1. 18-40 years	0. Did not complete primary	1. Farmer	0	0	0	0	9	9
BOULKIEMDE	B0804	0. Female	0. no	0. None	0	0		2. 41 years and over	0. Did not complete primary	2. Housewife	0	0	0	0	9	9
BOULKIEMDE	B0804	0. Female	0. no	0. None	0	0	1	1. 18-40 years	0. Did not complete primary	2. Housewife	0	0	0	0	0	0
BOULKIEMDE	B0804	0. Female	0. no	0. None	0	0		1. 18-40 years	0. Did not complete primary	3. Comm/Salar/Skilled/Unemploed	0	0	0	0	9	9
BOULKIEMDE	B0804	0. Female	0. no	0. None	0	0		2. 41 years and over	0. Did not complete primary	3. Comm/Salar/Skilled/Unemploed	0	0	0	0	9	9
BOULKIEMDE	B0804	1. Male	0. no	0. None	0	0		1. 18-40 years	0. Did not complete primary	1. Farmer	0	0	0	0	9	9
BOULKIEMDE	B0804	1. Male	0. no	0. None	0	0		2. 41 years and over	0. Did not complete primary	3. Comm/Salar/Skilled/Unemploed	0	0	0	0	9	9
BOULKIEMDE	B0804	1. Male	0. no	0. None	0	0		2. 41 years and over	0. Did not complete primary	1. Farmer	0	0	0	0	9	9
BOULKIEMDE	B0804	1. Male	2. headache	3. headache only	0	1	1	2. 41 years and over	0. Did not complete primary	1. Farmer	0	1	1	1	0	1
BOULKIEMDE	B0804	0. Female	0. no	0. None	0	0		1. 18-40 years	0. Did not complete primary	3. Comm/Salar/Skilled/Unemploed	0	0	0	0	9	9
BOULKIEMDE	B0804	0. Female	0. no	0. None	0	0		0. 6-17 years	0. Did not complete primary	2. Housewife	0	0	0	0	9	9
BOULKIEMDE	B0804	0. Female	0. no	0. None	0	0	1	1. 18-40 years	0. Did not complete primary	2. Housewife	0	0	0	0	0	0
BOULKIEMDE	B0804	0. Female	0. no	0. None	0	0		1. 18-40 years	2. At least secondary completed	1. Farmer	0	0	0	0	9	9
BOULKIEMDE	B0804	0. Female	0. no	0. None	0	0		0. 6-17 years	0. Did not complete primary	0. Student	0	0	0	0	9	9
BOULKIEMDE	B0804	0. Female	0. no	0. None	0	0		1. 18-40 years	0. Did not complete primary	2. Housewife	0	0	0	0	9	9
BOULKIEMDE	B0804	0. Female	1. epilepsy	0. None	0	0	1	2. 41 years and over	0. Did not complete primary	1. Farmer	1	0	1	1	0	0
BOULKIEMDE	B0804	0. Female	0. no	0. None	0	0		2. 41 years and over	0. Did not complete primary	1. Farmer	0	0	0	0	9	9
BOULKIEMDE	B0804	1. Male	0. no	0. None	0	0		2. 41 years and over	0. Did not complete primary	1. Farmer	0	0	0	0	9	9
BOULKIEMDE	B0804	1. Male	0. no	0. None	0	0		1. 18-40 years	2. At least secondary completed	1. Farmer	0	0	0	0	9	9
BOULKIEMDE	B0804	1. Male	0. no	0. None	0	0		2. 41 years and over	0. Did not complete primary	1. Farmer	0	0	0	0	9	9
BOULKIEMDE	B0804	0. Female	0. no	0. None	0	0		1. 18-40 years	0. Did not complete primary	1. Farmer	0	0	0	0	9	9
BOULKIEMDE	B0804	0. Female	0. no	0. None	0	0		1. 18-40 years	0. Did not complete primary	2. Housewife	0	0	0	0	9	9
BOULKIEMDE	B0804	0. Female	0. no	0. None	0	0	1	1. 18-40 years	1. Primary Completed	2. Housewife	0	0	0	0	0	0
BOULKIEMDE	B0804	0. Female	1. epilepsy	0. None	0	0	1	1. 18-40 years	0. Did not complete primary	2. Housewife	1	0	1	1	0	0
BOULKIEMDE	B0804	0. Female	0. no	0. None	0	0		1. 18-40 years	0. Did not complete primary	2. Housewife	0	0	0	0	9	9
BOULKIEMDE	B0804	1. Male	0. no	0. None	0	0		0. 6-17 years	2. At least secondary completed	1. Farmer	0	0	0	0	9	9
BOULKIEMDE	B0804	1. Male	0. no	0. None	0	0		0. 6-17 years	0. Did not complete primary	0. Student	0	0	0	0	9	9
BOULKIEMDE	B0804	1. Male	0. no	0. None	0	0		2. 41 years and over	0. Did not complete primary	1. Farmer	0	0	0	0	9	9
BOULKIEMDE	B0804	0. Female	0. no	0. None	0	0	1	1. 18-40 years	0. Did not complete primary	1. Farmer	0	0	0	0	0	0
BOULKIEMDE	B0804	1. Male	0. no	0. None	0	0		2. 41 years and over	0. Did not complete primary	1. Farmer	0	0	0	0	9	9
BOULKIEMDE	B0804	0. Female	1. epilepsy	0. None	0	0	1	2. 41 years and over	0. Did not complete primary	1. Farmer	1	0	1	1	0	0
BOULKIEMDE	B0804	0. Female	0. no	0. None	0	0	1	0. 6-17 years	0. Did not complete primary	2. Housewife	0	0	0	0	0	0
BOULKIEMDE	B0804	1. Male	0. no	0. None	0	0		1. 18-40 years	1. Primary Completed	1. Farmer	0	0	0	0	9	9
BOULKIEMDE	B0804	1. Male	0. no	0. None	0	0		2. 41 years and over	0. Did not complete primary	1. Farmer	0	0	0	0	9	9
BOULKIEMDE	B0804	0. Female	0. no	0. None	0	0		1. 18-40 years	0. Did not complete primary	2. Housewife	0	0	0	0	9	9
BOULKIEMDE	B0804	1. Male	0. no	0. None	0	0		2. 41 years and over	0. Did not complete primary	1. Farmer	0	0	0	0	9	9
BOULKIEMDE	B0804	0. Female	0. no	0. None	0	0		2. 41 years and over	0. Did not complete primary	2. Housewife	0	0	0	0	9	9
BOULKIEMDE	B0804	0. Female	0. no	0. None	0	0	1	0. 6-17 years	0. Did not complete primary	0. Student	0	0	0	0	0	0
BOULKIEMDE	B0804	0. Female	0. no	0. None	0	0	1	1. 18-40 years	0. Did not complete primary	2. Housewife	0	0	0	0	0	0
BOULKIEMDE	B0804	0. Female	1. epilepsy	1. epilepsy only	1	0	1	0. 6-17 years	0. Did not complete primary	2. Housewife	1	0	1	1	1	0
BOULKIEMDE	B0804	0. Female	0. no	0. None	0	0		0. 6-17 years	0. Did not complete primary	2. Housewife	0	0	0	0	9	9
BOULKIEMDE	B0804	0. Female	0. no	0. None	0	0		2. 41 years and over	0. Did not complete primary	2. Housewife	0	0	0	0	9	9
BOULKIEMDE	B0804	1. Male	0. no	0. None	0	0		1. 18-40 years	0. Did not complete primary	1. Farmer	0	0	0	0	9	9
BOULKIEMDE	B0804	1. Male	0. no	0. None	0	0		1. 18-40 years	0. Did not complete primary	1. Farmer	0	0	0	0	9	9
BOULKIEMDE	B0804	0. Female	0. no	0. None	0	0	1	2. 41 years and over	0. Did not complete primary	2. Housewife	0	0	0	0	0	0
BOULKIEMDE	B0804	1. Male	0. no	0. None	0	0		2. 41 years and over	0. Did not complete primary	1. Farmer	0	0	0	0	9	9
BOULKIEMDE	B0804	0. Female	0. no	0. None	0	0		1. 18-40 years	0. Did not complete primary	2. Housewife	0	0	0	0	9	9
BOULKIEMDE	B0804	0. Female	0. no	0. None	0	0		1. 18-40 years	0. Did not complete primary	3. Comm/Salar/Skilled/Unemploed	0	0	0	0	9	9
BOULKIEMDE	B0804	0. Female	1. epilepsy	0. None	0	0	2	0. 6-17 years	0. Did not complete primary	2. Housewife	1	0	1	1	0	0
BOULKIEMDE	B0804	1. Male	0. no	0. None	0	0		2. 41 years and over	0. Did not complete primary	1. Farmer	0	0	0	0	9	9
BOULKIEMDE	B0804	1. Male	0. no	0. None	0	0		2. 41 years and over	0. Did not complete primary	1. Farmer	0	0	0	0	9	9
BOULKIEMDE	B0804	0. Female	0. no	0. None	0	0		2. 41 years and over	0. Did not complete primary	2. Housewife	0	0	0	0	9	9
BOULKIEMDE	B0804	0. Female	0. no	0. None	0	0		2. 41 years and over	0. Did not complete primary	2. Housewife	0	0	0	0	9	9
BOULKIEMDE	B0804	0. Female	0. no	0. None	0	0		1. 18-40 years	0. Did not complete primary	2. Housewife	0	0	0	0	9	9
BOULKIEMDE	B0804	0. Female	0. no	0. None	0	0		2. 41 years and over	0. Did not complete primary	2. Housewife	0	0	0	0	9	9
BOULKIEMDE	B0804	1. Male	1. epilepsy	0. None	0	0	1	1. 18-40 years	0. Did not complete primary	3. Comm/Salar/Skilled/Unemploed	1	0	1	1	0	0
BOULKIEMDE	B0804	1. Male	0. no	0. None	0	0		2. 41 years and over	0. Did not complete primary	1. Farmer	0	0	0	0	9	9
BOULKIEMDE	B0804	0. Female	0. no	0. None	0	0		2. 41 years and over	0. Did not complete primary	2. Housewife	0	0	0	0	9	9
BOULKIEMDE	B0804	0. Female	0. no	0. None	0	0	1	1. 18-40 years	0. Did not complete primary	2. Housewife	0	0	0	0	0	0
BOULKIEMDE	B0804	1. Male	0. no	0. None	0	0		2. 41 years and over	0. Did not complete primary	1. Farmer	0	0	0	0	9	9
BOULKIEMDE	B0804	1. Male	0. no	0. None	0	0		0. 6-17 years	0. Did not complete primary	1. Farmer	0	0	0	0	9	9
BOULKIEMDE	B0804	0. Female	3. epilepsy and headache	3. headache only	0	1	1	1. 18-40 years	0. Did not complete primary	2. Housewife	1	1	1	1	0	1
BOULKIEMDE	B0804	1. Male	0. no	0. None	0	0		2. 41 years and over	0. Did not complete primary	1. Farmer	0	0	0	0	9	9
BOULKIEMDE	B0804	1. Male	0. no	0. None	0	0		2. 41 years and over	0. Did not complete primary	1. Farmer	0	0	0	0	9	9
BOULKIEMDE	B0804	0. Female	1. epilepsy	1. epilepsy only	1	0	1	1. 18-40 years	0. Did not complete primary	2. Housewife	1	0	1	1	1	0
BOULKIEMDE	B0804	0. Female	0. no	0. None	0	0		2. 41 years and over	0. Did not complete primary	2. Housewife	0	0	0	0	9	9
BOULKIEMDE	B0804	0. Female	0. no	0. None	0	0		1. 18-40 years	0. Did not complete primary	2. Housewife	0	0	0	0	9	9
BOULKIEMDE	B0804	1. Male	0. no	0. None	0	0		2. 41 years and over	0. Did not complete primary	3. Comm/Salar/Skilled/Unemploed	0	0	0	0	9	9
BOULKIEMDE	B0804	1. Male	0. no	0. None	0	0	1	0. 6-17 years	0. Did not complete primary	0. Student	0	0	0	0	0	0
BOULKIEMDE	B0804	1. Male	0. no	0. None	0	0		0. 6-17 years	0. Did not complete primary	0. Student	0	0	0	0	9	9
BOULKIEMDE	B0804	0. Female	0. no	0. None	0	0		2. 41 years and over	0. Did not complete primary	2. Housewife	0	0	0	0	9	9
BOULKIEMDE	B0804	1. Male	0. no	0. None	0	0		2. 41 years and over	0. Did not complete primary	1. Farmer	0	0	0	0	9	9
BOULKIEMDE	B0804	1. Male	0. no	0. None	0	0		1. 18-40 years	0. Did not complete primary	1. Farmer	0	0	0	0	9	9
BOULKIEMDE	B0804	0. Female	0. no	0. None	0	0		1. 18-40 years	0. Did not complete primary	1. Farmer	0	0	0	0	9	9
BOULKIEMDE	B0804	0. Female	0. no	0. None	0	0		1. 18-40 years	0. Did not complete primary	2. Housewife	0	0	0	0	9	9
BOULKIEMDE	B0804	1. Male	0. no	0. None	0	0	1	2. 41 years and over	0. Did not complete primary	1. Farmer	0	0	0	0	0	0
BOULKIEMDE	B0804	1. Male	0. no	0. None	0	0		2. 41 years and over	0. Did not complete primary	1. Farmer	0	0	0	0	9	9
BOULKIEMDE	B0804	0. Female	0. no	0. None	0	0		2. 41 years and over	0. Did not complete primary	2. Housewife	0	0	0	0	9	9
BOULKIEMDE	B0804	1. Male	0. no	0. None	0	0		1. 18-40 years	0. Did not complete primary	1. Farmer	0	0	0	0	9	9
BOULKIEMDE	B0806	0. Female	0. no	0. None	0	0		2. 41 years and over	0. Did not complete primary	2. Housewife	0	0	0	0	9	9
BOULKIEMDE	B0806	0. Female	0. no	0. None	0	0		0. 6-17 years	1. Primary Completed	0. Student	0	0	0	0	9	9
BOULKIEMDE	B0806	0. Female	0. no	0. None	0	0		2. 41 years and over	0. Did not complete primary	2. Housewife	0	0	0	0	9	9
BOULKIEMDE	B0806	0. Female	0. no	0. None	0	0		1. 18-40 years	0. Did not complete primary	2. Housewife	0	0	0	0	9	9
BOULKIEMDE	B0806	1. Male	0. no	0. None	0	0		0. 6-17 years	0. Did not complete primary	0. Student	0	0	0	0	9	9
BOULKIEMDE	B0806	1. Male	0. no	0. None	0	0		2. 41 years and over	0. Did not complete primary	1. Farmer	0	0	0	0	9	9
BOULKIEMDE	B0806	0. Female	3. epilepsy and headache	3. headache only	0	1	1	2. 41 years and over	0. Did not complete primary	2. Housewife	1	1	1	1	0	1
BOULKIEMDE	B0806	1. Male	0. no	0. None	0	0		0. 6-17 years	0. Did not complete primary	1. Farmer	0	0	0	0	9	9
BOULKIEMDE	B0806	1. Male	0. no	0. None	0	0		1. 18-40 years	0. Did not complete primary	1. Farmer	0	0	0	0	9	9
BOULKIEMDE	B0806	1. Male	0. no	0. None	0	0	1	0. 6-17 years	0. Did not complete primary	1. Farmer	0	0	0	0	0	0
BOULKIEMDE	B0806	0. Female	0. no	0. None	0	0		0. 6-17 years	0. Did not complete primary	0. Student	0	0	0	0	9	9
BOULKIEMDE	B0806	1. Male	0. no	0. None	0	0		0. 6-17 years	0. Did not complete primary	0. Student	0	0	0	0	9	9
BOULKIEMDE	B0806	1. Male	0. no	0. None	0	0		1. 18-40 years	1. Primary Completed	1. Farmer	0	0	0	0	9	9
BOULKIEMDE	B0806	0. Female	0. no	0. None	0	0		0. 6-17 years	0. Did not complete primary	2. Housewife	0	0	0	0	9	9
BOULKIEMDE	B0806	0. Female	0. no	0. None	0	0		1. 18-40 years	0. Did not complete primary	2. Housewife	0	0	0	0	9	9
BOULKIEMDE	B0806	0. Female	0. no	0. None	0	0		1. 18-40 years	0. Did not complete primary	2. Housewife	0	0	0	0	9	9
BOULKIEMDE	B0806	0. Female	0. no	0. None	0	0		2. 41 years and over	0. Did not complete primary	2. Housewife	0	0	0	0	9	9
BOULKIEMDE	B0806	1. Male	0. no	0. None	0	0		2. 41 years and over	0. Did not complete primary	1. Farmer	0	0	0	0	9	9
BOULKIEMDE	B0806	1. Male	0. no	0. None	0	0		2. 41 years and over	0. Did not complete primary	1. Farmer	0	0	0	0	9	9
BOULKIEMDE	B0806	1. Male	0. no	0. None	0	0		2. 41 years and over	0. Did not complete primary	1. Farmer	0	0	0	0	9	9
BOULKIEMDE	B0806	1. Male	0. no	0. None	0	0		0. 6-17 years	0. Did not complete primary	0. Student	0	0	0	0	9	9
BOULKIEMDE	B0806	0. Female	0. no	0. None	0	0		0. 6-17 years	0. Did not complete primary	0. Student	0	0	0	0	9	9
BOULKIEMDE	B0806	1. Male	1. epilepsy	0. None	0	0		2. 41 years and over	0. Did not complete primary	1. Farmer	0	0	1	1	9	9
BOULKIEMDE	B0806	1. Male	0. no	0. None	0	0		2. 41 years and over	0. Did not complete primary	1. Farmer	0	0	0	0	9	9
BOULKIEMDE	B0806	0. Female	0. no	0. None	0	0		2. 41 years and over	0. Did not complete primary	2. Housewife	0	0	0	0	9	9
BOULKIEMDE	B0806	1. Male	0. no	0. None	0	0		1. 18-40 years	0. Did not complete primary	1. Farmer	0	0	0	0	9	9
BOULKIEMDE	B0806	1. Male	0. no	0. None	0	0		1. 18-40 years	1. Primary Completed	0. Student	0	0	0	0	9	9
BOULKIEMDE	B0806	0. Female	3. epilepsy and headache	3. headache only	0	1	1	1. 18-40 years	0. Did not complete primary	3. Comm/Salar/Skilled/Unemploed	1	1	1	1	0	1
BOULKIEMDE	B0806	1. Male	0. no	0. None	0	0		2. 41 years and over	0. Did not complete primary	1. Farmer	0	0	0	0	9	9
BOULKIEMDE	B0806	0. Female	0. no	0. None	0	0		1. 18-40 years	0. Did not complete primary	2. Housewife	0	0	0	0	9	9
BOULKIEMDE	B0806	1. Male	0. no	0. None	0	0		1. 18-40 years	0. Did not complete primary	1. Farmer	0	0	0	0	9	9
BOULKIEMDE	B0806	1. Male	0. no	0. None	0	0		2. 41 years and over	0. Did not complete primary	1. Farmer	0	0	0	0	9	9
BOULKIEMDE	B0806	1. Male	0. no	0. None	0	0		2. 41 years and over	2. At least secondary completed	1. Farmer	0	0	0	0	9	9
BOULKIEMDE	B0806	1. Male	0. no	0. None	0	0		0. 6-17 years	1. Primary Completed	0. Student	0	0	0	0	9	9
BOULKIEMDE	B0806	1. Male	1. epilepsy	1. epilepsy only	1	0	1	2. 41 years and over	0. Did not complete primary	1. Farmer	1	0	1	1	1	0
BOULKIEMDE	B0806	0. Female	0. no	0. None	0	0		2. 41 years and over	0. Did not complete primary	2. Housewife	0	0	0	0	9	9
BOULKIEMDE	B0806	1. Male	0. no	0. None	0	0		1. 18-40 years	0. Did not complete primary	1. Farmer	0	0	0	0	9	9
BOULKIEMDE	B0806	1. Male	0. no	0. None	0	0		2. 41 years and over	0. Did not complete primary	1. Farmer	0	0	0	0	9	9
BOULKIEMDE	B0806	0. Female	0. no	0. None	0	0	1	0. 6-17 years	0. Did not complete primary	2. Housewife	0	0	0	0	0	0
BOULKIEMDE	B0806	0. Female	0. no	0. None	0	0		2. 41 years and over	0. Did not complete primary	2. Housewife	0	0	0	0	9	9
BOULKIEMDE	B0806	0. Female	0. no	0. None	0	0		1. 18-40 years	0. Did not complete primary	2. Housewife	0	0	0	0	9	9
BOULKIEMDE	B0806	1. Male	0. no	0. None	0	0	1	0. 6-17 years	0. Did not complete primary	3. Comm/Salar/Skilled/Unemploed	0	0	0	0	0	0
BOULKIEMDE	B0806	0. Female	0. no	0. None	0	0		1. 18-40 years	0. Did not complete primary	2. Housewife	0	0	0	0	9	9
BOULKIEMDE	B0806	1. Male	0. no	0. None	0	0		1. 18-40 years	1. Primary Completed	1. Farmer	0	0	0	0	9	9
BOULKIEMDE	B0806	0. Female	0. no	0. None	0	0		0. 6-17 years	0. Did not complete primary	3. Comm/Salar/Skilled/Unemploed	0	0	0	0	9	9
BOULKIEMDE	B0806	1. Male	0. no	0. None	0	0		2. 41 years and over	0. Did not complete primary	1. Farmer	0	0	0	0	9	9
BOULKIEMDE	B0806	1. Male	0. no	0. None	0	0		1. 18-40 years	0. Did not complete primary	1. Farmer	0	0	0	0	9	9
BOULKIEMDE	B0806	0. Female	0. no	0. None	0	0		1. 18-40 years	0. Did not complete primary	2. Housewife	0	0	0	0	9	9
BOULKIEMDE	B0806	0. Female	0. no	0. None	0	0		0. 6-17 years	0. Did not complete primary	0. Student	0	0	0	0	9	9
BOULKIEMDE	B0806	1. Male	0. no	0. None	0	0		2. 41 years and over	0. Did not complete primary	1. Farmer	0	0	0	0	9	9
BOULKIEMDE	B0806	1. Male	0. no	0. None	0	0		1. 18-40 years	0. Did not complete primary	1. Farmer	0	0	0	0	9	9
BOULKIEMDE	B0806	1. Male	0. no	0. None	0	0		1. 18-40 years	0. Did not complete primary	1. Farmer	0	0	0	0	9	9
BOULKIEMDE	B0806	1. Male	0. no	0. None	0	0		0. 6-17 years	0. Did not complete primary	0. Student	0	0	0	0	9	9
BOULKIEMDE	B0806	0. Female	0. no	0. None	0	0		0. 6-17 years	2. At least secondary completed	0. Student	0	0	0	0	9	9
BOULKIEMDE	B0806	0. Female	0. no	0. None	0	0		0. 6-17 years	2. At least secondary completed	0. Student	0	0	0	0	9	9
BOULKIEMDE	B0806	1. Male	0. no	0. None	0	0	1	2. 41 years and over	0. Did not complete primary	1. Farmer	0	0	0	0	0	0
BOULKIEMDE	B0806	1. Male	0. no	0. None	0	0		2. 41 years and over	2. At least secondary completed	1. Farmer	0	0	0	0	9	9
BOULKIEMDE	B0806	1. Male	0. no	0. None	0	0		2. 41 years and over	0. Did not complete primary	1. Farmer	0	0	0	0	9	9
BOULKIEMDE	B0806	0. Female	0. no	0. None	0	0		0. 6-17 years	0. Did not complete primary	2. Housewife	0	0	0	0	9	9
BOULKIEMDE	B0806	1. Male	0. no	0. None	0	0		0. 6-17 years	0. Did not complete primary	3. Comm/Salar/Skilled/Unemploed	0	0	0	0	9	9
BOULKIEMDE	B0806	1. Male	0. no	0. None	0	0		1. 18-40 years	0. Did not complete primary	1. Farmer	0	0	0	0	9	9
BOULKIEMDE	B0806	0. Female	0. no	0. None	0	0		1. 18-40 years	0. Did not complete primary	2. Housewife	0	0	0	0	9	9
BOULKIEMDE	B0806	1. Male	0. no	0. None	0	0		0. 6-17 years	0. Did not complete primary	0. Student	0	0	0	0	9	9
BOULKIEMDE	B0806	1. Male	0. no	0. None	0	0		2. 41 years and over	0. Did not complete primary	1. Farmer	0	0	0	0	9	9
BOULKIEMDE	B0806	0. Female	0. no	0. None	0	0		2. 41 years and over	0. Did not complete primary	2. Housewife	0	0	0	0	9	9
BOULKIEMDE	B0806	1. Male	0. no	0. None	0	0		2. 41 years and over	0. Did not complete primary	1. Farmer	0	0	0	0	9	9
BOULKIEMDE	B0806	0. Female	0. no	0. None	0	0		1. 18-40 years	0. Did not complete primary	2. Housewife	0	0	0	0	9	9
BOULKIEMDE	B0806	1. Male	0. no	0. None	0	0		0. 6-17 years	0. Did not complete primary	1. Farmer	0	0	0	0	9	9
BOULKIEMDE	B0806	1. Male	0. no	0. None	0	0		2. 41 years and over	0. Did not complete primary	1. Farmer	0	0	0	0	9	9
BOULKIEMDE	B0806	1. Male	0. no	0. None	0	0		1. 18-40 years	0. Did not complete primary	1. Farmer	0	0	0	0	9	9
BOULKIEMDE	B0806	1. Male	0. no	0. None	0	0		0. 6-17 years	0. Did not complete primary	0. Student	0	0	0	0	9	9
BOULKIEMDE	B0806	0. Female	0. no	0. None	0	0		1. 18-40 years	0. Did not complete primary	2. Housewife	0	0	0	0	9	9
BOULKIEMDE	B0806	0. Female	0. no	0. None	0	0		0. 6-17 years	0. Did not complete primary	3. Comm/Salar/Skilled/Unemploed	0	0	0	0	9	9
BOULKIEMDE	B0806	0. Female	0. no	0. None	0	0		2. 41 years and over	0. Did not complete primary	2. Housewife	0	0	0	0	9	9
BOULKIEMDE	B0806	0. Female	1. epilepsy	0. None	0	0	1	2. 41 years and over	0. Did not complete primary	2. Housewife	1	0	1	1	0	0
BOULKIEMDE	B0806	0. Female	2. headache	3. headache only	0	1	1	1. 18-40 years	0. Did not complete primary	2. Housewife	0	1	1	1	0	1
BOULKIEMDE	B0806	1. Male	0. no	0. None	0	0		2. 41 years and over	0. Did not complete primary	1. Farmer	0	0	0	0	9	9
BOULKIEMDE	B0806	0. Female	0. no	0. None	0	0		1. 18-40 years	1. Primary Completed	1. Farmer	0	0	0	0	9	9
BOULKIEMDE	B0806	0. Female	0. no	0. None	0	0		1. 18-40 years	0. Did not complete primary	2. Housewife	0	0	0	0	9	9
BOULKIEMDE	B0806	0. Female	0. no	0. None	0	0		0. 6-17 years	0. Did not complete primary	0. Student	0	0	0	0	9	9
BOULKIEMDE	B0901	0. Female	0. no	0. None	0	0		2. 41 years and over	0. Did not complete primary	2. Housewife	0	0	0	0	9	9
BOULKIEMDE	B0901	0. Female	0. no	0. None	0	0		1. 18-40 years	0. Did not complete primary	2. Housewife	0	0	0	0	9	9
BOULKIEMDE	B0901	0. Female	3. epilepsy and headache	0. None	0	0	1	2. 41 years and over	0. Did not complete primary	1. Farmer	1	1	1	1	0	0
BOULKIEMDE	B0901	0. Female	0. no	0. None	0	0		0. 6-17 years	1. Primary Completed	0. Student	0	0	0	0	9	9
BOULKIEMDE	B0901	0. Female	0. no	0. None	0	0		0. 6-17 years	0. Did not complete primary	0. Student	0	0	0	0	9	9
BOULKIEMDE	B0901	0. Female	0. no	0. None	0	0		2. 41 years and over	0. Did not complete primary	2. Housewife	0	0	0	0	9	9
BOULKIEMDE	B0901	0. Female	0. no	0. None	0	0		0. 6-17 years	0. Did not complete primary	0. Student	0	0	0	0	9	9
BOULKIEMDE	B0901	0. Female	0. no	0. None	0	0		0. 6-17 years	0. Did not complete primary	0. Student	0	0	0	0	9	9
BOULKIEMDE	B0901	0. Female	2. headache	0. None	0	0	1	2. 41 years and over	0. Did not complete primary	2. Housewife	0	1	1	1	0	0
BOULKIEMDE	B0901	0. Female	0. no	0. None	0	0		0. 6-17 years	0. Did not complete primary	0. Student	0	0	0	0	9	9
BOULKIEMDE	B0901	0. Female	2. headache	0. None	0	0		1. 18-40 years	0. Did not complete primary	2. Housewife	0	0	1	1	9	9
BOULKIEMDE	B0901	0. Female	0. no	0. None	0	0		2. 41 years and over	0. Did not complete primary	2. Housewife	0	0	0	0	9	9
BOULKIEMDE	B0901	1. Male	0. no	0. None	0	0		0. 6-17 years	0. Did not complete primary	3. Comm/Salar/Skilled/Unemploed	0	0	0	0	9	9
BOULKIEMDE	B0901	0. Female	0. no	0. None	0	0		2. 41 years and over	0. Did not complete primary	2. Housewife	0	0	0	0	9	9
BOULKIEMDE	B0901	0. Female	0. no	0. None	0	0		0. 6-17 years	0. Did not complete primary	2. Housewife	0	0	0	0	9	9
BOULKIEMDE	B0901	0. Female	0. no	0. None	0	0		1. 18-40 years	0. Did not complete primary	2. Housewife	0	0	0	0	9	9
BOULKIEMDE	B0901	0. Female	0. no	0. None	0	0		1. 18-40 years	0. Did not complete primary	2. Housewife	0	0	0	0	9	9
BOULKIEMDE	B0901	1. Male	0. no	0. None	0	0		1. 18-40 years	0. Did not complete primary	1. Farmer	0	0	0	0	9	9
BOULKIEMDE	B0901	1. Male	0. no	0. None	0	0	1	1. 18-40 years	0. Did not complete primary	1. Farmer	0	0	0	0	0	0
BOULKIEMDE	B0901	1. Male	0. no	0. None	0	0		0. 6-17 years	2. At least secondary completed	0. Student	0	0	0	0	9	9
BOULKIEMDE	B0901	1. Male	0. no	0. None	0	0		1. 18-40 years	0. Did not complete primary	1. Farmer	0	0	0	0	9	9
BOULKIEMDE	B0901	0. Female	3. epilepsy and headache	0. None	0	0	1	1. 18-40 years	0. Did not complete primary	2. Housewife	1	1	1	1	0	0
BOULKIEMDE	B0901	1. Male	0. no	0. None	0	0		2. 41 years and over	0. Did not complete primary	1. Farmer	0	0	0	0	9	9
BOULKIEMDE	B0901	0. Female	0. no	0. None	0	0		2. 41 years and over	0. Did not complete primary	1. Farmer	0	0	0	0	9	9
BOULKIEMDE	B0901	0. Female	2. headache	3. headache only	0	1	1	2. 41 years and over	0. Did not complete primary	2. Housewife	0	1	1	1	0	1
BOULKIEMDE	B0901	1. Male	0. no	0. None	0	0		0. 6-17 years	2. At least secondary completed	0. Student	0	0	0	0	9	9
BOULKIEMDE	B0901	0. Female	0. no	0. None	0	0		1. 18-40 years	0. Did not complete primary	3. Comm/Salar/Skilled/Unemploed	0	0	0	0	9	9
BOULKIEMDE	B0901	0. Female	3. epilepsy and headache	0. None	0	0	1	1. 18-40 years	0. Did not complete primary	3. Comm/Salar/Skilled/Unemploed	1	1	1	1	0	0
BOULKIEMDE	B0901	0. Female	0. no	0. None	0	0		0. 6-17 years	0. Did not complete primary	2. Housewife	0	0	0	0	9	9
BOULKIEMDE	B0901	0. Female	0. no	0. None	0	0		1. 18-40 years	0. Did not complete primary	2. Housewife	0	0	0	0	9	9
BOULKIEMDE	B0901	1. Male	0. no	0. None	0	0		1. 18-40 years	0. Did not complete primary	1. Farmer	0	0	0	0	9	9
BOULKIEMDE	B0901	0. Female	0. no	0. None	0	0		1. 18-40 years	0. Did not complete primary	2. Housewife	0	0	0	0	9	9
BOULKIEMDE	B0901	0. Female	0. no	0. None	0	0	1	0. 6-17 years	0. Did not complete primary	2. Housewife	0	0	0	0	0	0
BOULKIEMDE	B0901	1. Male	0. no	0. None	0	0		2. 41 years and over	0. Did not complete primary	1. Farmer	0	0	0	0	9	9
BOULKIEMDE	B0901	0. Female	0. no	0. None	0	0		2. 41 years and over	0. Did not complete primary	2. Housewife	0	0	0	0	9	9
BOULKIEMDE	B0901	1. Male	0. no	0. None	0	0		2. 41 years and over	0. Did not complete primary	1. Farmer	0	0	0	0	9	9
BOULKIEMDE	B0901	1. Male	0. no	0. None	0	0		1. 18-40 years	0. Did not complete primary	1. Farmer	0	0	0	0	9	9
BOULKIEMDE	B0901	0. Female	0. no	0. None	0	0		1. 18-40 years	0. Did not complete primary	2. Housewife	0	0	0	0	9	9
BOULKIEMDE	B0901	1. Male	0. no	0. None	0	0		2. 41 years and over	0. Did not complete primary	3. Comm/Salar/Skilled/Unemploed	0	0	0	0	9	9
BOULKIEMDE	B0901	0. Female	1. epilepsy	1. epilepsy only	1	0	1	1. 18-40 years	0. Did not complete primary	1. Farmer	1	0	1	1	1	0
BOULKIEMDE	B0901	0. Female	0. no	0. None	0	0		0. 6-17 years	0. Did not complete primary	2. Housewife	0	0	0	0	9	9
BOULKIEMDE	B0901	0. Female	0. no	0. None	0	0		2. 41 years and over	0. Did not complete primary	2. Housewife	0	0	0	0	9	9
BOULKIEMDE	B0901	1. Male	0. no	0. None	0	0		0. 6-17 years	0. Did not complete primary	3. Comm/Salar/Skilled/Unemploed	0	0	0	0	9	9
BOULKIEMDE	B0901	0. Female	0. no	0. None	0	0	1	2. 41 years and over	0. Did not complete primary	1. Farmer	0	0	0	0	0	0
BOULKIEMDE	B0901	0. Female	0. no	0. None	0	0		2. 41 years and over	0. Did not complete primary	2. Housewife	0	0	0	0	9	9
BOULKIEMDE	B0901	0. Female	0. no	0. None	0	0		0. 6-17 years	0. Did not complete primary	3. Comm/Salar/Skilled/Unemploed	0	0	0	0	9	9
BOULKIEMDE	B0901	0. Female	0. no	0. None	0	0		2. 41 years and over	0. Did not complete primary	2. Housewife	0	0	0	0	9	9
BOULKIEMDE	B0901	1. Male	0. no	0. None	0	0		0. 6-17 years	0. Did not complete primary	1. Farmer	0	0	0	0	9	9
BOULKIEMDE	B0901	0. Female	1. epilepsy	4. epilepsy and headache	1	1	1	2. 41 years and over	0. Did not complete primary	3. Comm/Salar/Skilled/Unemploed	1	0	1	1	1	1
BOULKIEMDE	B0901	0. Female	1. epilepsy	0. None	0	0	1	1. 18-40 years	0. Did not complete primary	2. Housewife	1	0	1	1	0	0
BOULKIEMDE	B0901	1. Male	0. no	0. None	0	0		2. 41 years and over	0. Did not complete primary	1. Farmer	0	0	0	0	9	9
BOULKIEMDE	B0901	1. Male	0. no	0. None	0	0		0. 6-17 years	0. Did not complete primary	1. Farmer	0	0	0	0	9	9
BOULKIEMDE	B0901	0. Female	0. no	0. None	0	0		1. 18-40 years	0. Did not complete primary	2. Housewife	0	0	0	0	9	9
BOULKIEMDE	B0901	1. Male	1. epilepsy	1. epilepsy only	1	0	1	2. 41 years and over	0. Did not complete primary	1. Farmer	1	0	1	1	1	0
BOULKIEMDE	B0901	0. Female	0. no	0. None	0	0		1. 18-40 years	0. Did not complete primary	3. Comm/Salar/Skilled/Unemploed	0	0	0	0	9	9
BOULKIEMDE	B0901	1. Male	0. no	0. None	0	0		0. 6-17 years	0. Did not complete primary	1. Farmer	0	0	0	0	9	9
BOULKIEMDE	B0901	0. Female	0. no	0. None	0	0		1. 18-40 years	0. Did not complete primary	2. Housewife	0	0	0	0	9	9
BOULKIEMDE	B0901	0. Female	0. no	0. None	0	0		0. 6-17 years	0. Did not complete primary	0. Student	0	0	0	0	9	9
BOULKIEMDE	B0901	1. Male	0. no	0. None	0	0		1. 18-40 years	0. Did not complete primary	1. Farmer	0	0	0	0	9	9
BOULKIEMDE	B0901	0. Female	2. headache	0. None	0	0	1	0. 6-17 years	1. Primary Completed	0. Student	0	1	1	1	0	0
BOULKIEMDE	B0901	0. Female	0. no	0. None	0	0		2. 41 years and over	0. Did not complete primary	2. Housewife	0	0	0	0	9	9
BOULKIEMDE	B0901	1. Male	0. no	0. None	0	0		2. 41 years and over	0. Did not complete primary	1. Farmer	0	0	0	0	9	9
BOULKIEMDE	B0901	1. Male	1. epilepsy	1. epilepsy only	1	0	1	1. 18-40 years	0. Did not complete primary	1. Farmer	1	0	1	1	1	0
BOULKIEMDE	B0901	1. Male	0. no	0. None	0	0		2. 41 years and over	0. Did not complete primary	1. Farmer	0	0	0	0	9	9
BOULKIEMDE	B0901	1. Male	0. no	0. None	0	0		2. 41 years and over	0. Did not complete primary	0. Student	0	0	0	0	9	9
BOULKIEMDE	B0901	1. Male	0. no	0. None	0	0		1. 18-40 years	0. Did not complete primary	3. Comm/Salar/Skilled/Unemploed	0	0	0	0	9	9
BOULKIEMDE	B0901	0. Female	0. no	0. None	0	0		0. 6-17 years	0. Did not complete primary	0. Student	0	0	0	0	9	9
BOULKIEMDE	B0901	0. Female	0. no	0. None	0	0		1. 18-40 years	0. Did not complete primary	2. Housewife	0	0	0	0	9	9
BOULKIEMDE	B0901	0. Female	0. no	0. None	0	0	1	1. 18-40 years	0. Did not complete primary	2. Housewife	0	0	0	0	0	0
BOULKIEMDE	B0901	1. Male	0. no	0. None	0	0		0. 6-17 years	0. Did not complete primary	1. Farmer	0	0	0	0	9	9
BOULKIEMDE	B0901	1. Male	2. headache	3. headache only	0	1	2	2. 41 years and over	0. Did not complete primary	1. Farmer	0	1	1	1	0	1
BOULKIEMDE	B0901	0. Female	0. no	0. None	0	0		1. 18-40 years	0. Did not complete primary	2. Housewife	0	0	0	0	9	9
BOULKIEMDE	B0901	0. Female	1. epilepsy	0. None	0	0	1	1. 18-40 years	0. Did not complete primary	1. Farmer	1	0	1	1	0	0
BOULKIEMDE	B0901	1. Male	1. epilepsy	0. None	0	0	1	1. 18-40 years	0. Did not complete primary	1. Farmer	1	0	1	1	0	0
BOULKIEMDE	B0901	1. Male	1. epilepsy	1. epilepsy only	1	0	1	2. 41 years and over	0. Did not complete primary	1. Farmer	1	0	1	1	1	0
BOULKIEMDE	B0901	1. Male	0. no	0. None	0	0		1. 18-40 years	0. Did not complete primary	1. Farmer	0	0	0	0	9	9
BOULKIEMDE	B0901	1. Male	0. no	0. None	0	0		2. 41 years and over	0. Did not complete primary	1. Farmer	0	0	0	0	9	9
BOULKIEMDE	B0901	1. Male	0. no	0. None	0	0		2. 41 years and over	0. Did not complete primary	1. Farmer	0	0	0	0	9	9
BOULKIEMDE	B0901	0. Female	0. no	0. None	0	0		2. 41 years and over	0. Did not complete primary	2. Housewife	0	0	0	0	9	9
BOULKIEMDE	B0908	1. Male	0. no	0. None	0	0		1. 18-40 years	0. Did not complete primary	3. Comm/Salar/Skilled/Unemploed	0	0	0	0	9	9
BOULKIEMDE	B0908	0. Female	0. no	0. None	0	0		1. 18-40 years	0. Did not complete primary	2. Housewife	0	0	0	0	9	9
BOULKIEMDE	B0908	0. Female	0. no	0. None	0	0		2. 41 years and over	0. Did not complete primary	2. Housewife	0	0	0	0	9	9
BOULKIEMDE	B0908	1. Male	0. no	0. None	0	0		0. 6-17 years	0. Did not complete primary	3. Comm/Salar/Skilled/Unemploed	0	0	0	0	9	9
BOULKIEMDE	B0908	0. Female	0. no	0. None	0	0		1. 18-40 years	0. Did not complete primary	2. Housewife	0	0	0	0	9	9
BOULKIEMDE	B0908	1. Male	0. no	0. None	0	0		0. 6-17 years	0. Did not complete primary	0. Student	0	0	0	0	9	9
BOULKIEMDE	B0908	1. Male	0. no	0. None	0	0		2. 41 years and over	0. Did not complete primary	1. Farmer	0	0	0	0	9	9
BOULKIEMDE	B0908	0. Female	0. no	0. None	0	0		0. 6-17 years	0. Did not complete primary	3. Comm/Salar/Skilled/Unemploed	0	0	0	0	9	9
BOULKIEMDE	B0908	1. Male	0. no	0. None	0	0		0. 6-17 years	0. Did not complete primary	0. Student	0	0	0	0	9	9
BOULKIEMDE	B0908	0. Female	1. epilepsy	1. epilepsy only	1	0	2	2. 41 years and over	0. Did not complete primary	2. Housewife	1	0	1	1	1	0
BOULKIEMDE	B0908	0. Female	0. no	0. None	0	0		2. 41 years and over	0. Did not complete primary	2. Housewife	0	0	0	0	9	9
BOULKIEMDE	B0908	0. Female	0. no	0. None	0	0		2. 41 years and over	0. Did not complete primary	2. Housewife	0	0	0	0	9	9
BOULKIEMDE	B0908	1. Male	0. no	0. None	0	0		2. 41 years and over	0. Did not complete primary	1. Farmer	0	0	0	0	9	9
BOULKIEMDE	B0908	1. Male	0. no	0. None	0	0		2. 41 years and over	0. Did not complete primary	3. Comm/Salar/Skilled/Unemploed	0	0	0	0	9	9
BOULKIEMDE	B0908	0. Female	0. no	0. None	0	0		1. 18-40 years	0. Did not complete primary	2. Housewife	0	0	0	0	9	9
BOULKIEMDE	B0908	0. Female	0. no	0. None	0	0	1	1. 18-40 years	0. Did not complete primary	2. Housewife	0	0	0	0	0	0
BOULKIEMDE	B0908	1. Male	0. no	0. None	0	0		0. 6-17 years	1. Primary Completed	1. Farmer	0	0	0	0	9	9
BOULKIEMDE	B0908	0. Female	0. no	0. None	0	0		0. 6-17 years	0. Did not complete primary	3. Comm/Salar/Skilled/Unemploed	0	0	0	0	9	9
BOULKIEMDE	B0908	1. Male	0. no	0. None	0	0		2. 41 years and over	0. Did not complete primary	3. Comm/Salar/Skilled/Unemploed	0	0	0	0	9	9
BOULKIEMDE	B0908	1. Male	0. no	0. None	0	0		2. 41 years and over	0. Did not complete primary	3. Comm/Salar/Skilled/Unemploed	0	0	0	0	9	9
BOULKIEMDE	B0908	1. Male	0. no	0. None	0	0		2. 41 years and over	0. Did not complete primary	1. Farmer	0	0	0	0	9	9
BOULKIEMDE	B0908	0. Female	1. epilepsy	0. None	0	0	1	2. 41 years and over	0. Did not complete primary	3. Comm/Salar/Skilled/Unemploed	1	0	1	1	0	0
BOULKIEMDE	B0908	1. Male	0. no	0. None	0	0		2. 41 years and over	0. Did not complete primary	1. Farmer	0	0	0	0	9	9
BOULKIEMDE	B0908	0. Female	0. no	0. None	0	0		0. 6-17 years	1. Primary Completed	0. Student	0	0	0	0	9	9
BOULKIEMDE	B0908	0. Female	0. no	0. None	0	0		2. 41 years and over	0. Did not complete primary	2. Housewife	0	0	0	0	9	9
BOULKIEMDE	B0908	0. Female	0. no	0. None	0	0		2. 41 years and over	0. Did not complete primary	2. Housewife	0	0	0	0	9	9
BOULKIEMDE	B0908	1. Male	3. epilepsy and headache	1. epilepsy only	1	0	1	2. 41 years and over	0. Did not complete primary	3. Comm/Salar/Skilled/Unemploed	1	1	1	1	1	0
BOULKIEMDE	B0908	1. Male	0. no	0. None	0	0		0. 6-17 years	0. Did not complete primary	3. Comm/Salar/Skilled/Unemploed	0	0	0	0	9	9
BOULKIEMDE	B0908	1. Male	1. epilepsy	1. epilepsy only	1	0	1	1. 18-40 years	0. Did not complete primary	0. Student	1	0	1	1	1	0
BOULKIEMDE	B0908	1. Male	0. no	0. None	0	0		2. 41 years and over	0. Did not complete primary	1. Farmer	0	0	0	0	9	9
BOULKIEMDE	B0908	1. Male	0. no	0. None	0	0		2. 41 years and over	0. Did not complete primary	1. Farmer	0	0	0	0	9	9
BOULKIEMDE	B0908	1. Male	0. no	0. None	0	0		2. 41 years and over	2. At least secondary completed	1. Farmer	0	0	0	0	9	9
BOULKIEMDE	B0908	0. Female	0. no	0. None	0	0		0. 6-17 years	2. At least secondary completed	0. Student	0	0	0	0	9	9
BOULKIEMDE	B0908	0. Female	0. no	0. None	0	0		1. 18-40 years	2. At least secondary completed	2. Housewife	0	0	0	0	9	9
BOULKIEMDE	B0908	0. Female	0. no	0. None	0	0		2. 41 years and over	2. At least secondary completed	2. Housewife	0	0	0	0	9	9
BOULKIEMDE	B0908	1. Male	0. no	0. None	0	0	1	2. 41 years and over	0. Did not complete primary	1. Farmer	0	0	0	0	0	0
BOULKIEMDE	B0908	1. Male	0. no	0. None	0	0		0. 6-17 years	1. Primary Completed	1. Farmer	0	0	0	0	9	9
BOULKIEMDE	B0908	0. Female	0. no	0. None	0	0		2. 41 years and over	0. Did not complete primary	2. Housewife	0	0	0	0	9	9
BOULKIEMDE	B0908	0. Female	0. no	1. epilepsy only	1	0	1	0. 6-17 years	0. Did not complete primary	2. Housewife	0	0	0	0	1	0
BOULKIEMDE	B0908	1. Male	0. no	0. None	0	0		0. 6-17 years	0. Did not complete primary	1. Farmer	0	0	0	0	9	9
BOULKIEMDE	B0908	0. Female	0. no	0. None	0	0		1. 18-40 years	0. Did not complete primary	2. Housewife	0	0	0	0	9	9
BOULKIEMDE	B0908	0. Female	0. no	0. None	0	0		1. 18-40 years	0. Did not complete primary	2. Housewife	0	0	0	0	9	9
BOULKIEMDE	B0908	1. Male	0. no	0. None	0	0		1. 18-40 years	0. Did not complete primary	1. Farmer	0	0	0	0	9	9
BOULKIEMDE	B0908	1. Male	0. no	0. None	0	0		0. 6-17 years	0. Did not complete primary	1. Farmer	0	0	0	0	9	9
BOULKIEMDE	B0908	1. Male	0. no	0. None	0	0		2. 41 years and over	0. Did not complete primary	1. Farmer	0	0	0	0	9	9
BOULKIEMDE	B0908	1. Male	0. no	0. None	0	0		0. 6-17 years	0. Did not complete primary	0. Student	0	0	0	0	9	9
BOULKIEMDE	B0908	0. Female	0. no	0. None	0	0		0. 6-17 years	0. Did not complete primary	2. Housewife	0	0	0	0	9	9
BOULKIEMDE	B0908	0. Female	0. no	0. None	0	0		0. 6-17 years	0. Did not complete primary	3. Comm/Salar/Skilled/Unemploed	0	0	0	0	9	9
BOULKIEMDE	B0908	1. Male	0. no	0. None	0	0		2. 41 years and over	0. Did not complete primary	1. Farmer	0	0	0	0	9	9
BOULKIEMDE	B0908	1. Male	0. no	0. None	0	0		1. 18-40 years	0. Did not complete primary	1. Farmer	0	0	0	0	9	9
BOULKIEMDE	B0908	1. Male	0. no	0. None	0	0		1. 18-40 years	0. Did not complete primary	1. Farmer	0	0	0	0	9	9
BOULKIEMDE	B0908	1. Male	0. no	0. None	0	0		1. 18-40 years	2. At least secondary completed	3. Comm/Salar/Skilled/Unemploed	0	0	0	0	9	9
BOULKIEMDE	B0908	1. Male	0. no	0. None	0	0		0. 6-17 years	0. Did not complete primary	0. Student	0	0	0	0	9	9
BOULKIEMDE	B0908	1. Male	0. no	0. None	0	0		2. 41 years and over	0. Did not complete primary	1. Farmer	0	0	0	0	9	9
BOULKIEMDE	B0908	0. Female	0. no	0. None	0	0		1. 18-40 years	0. Did not complete primary	2. Housewife	0	0	0	0	9	9
BOULKIEMDE	B0908	1. Male	0. no	0. None	0	0		1. 18-40 years	0. Did not complete primary	1. Farmer	0	0	0	0	9	9
BOULKIEMDE	B0908	0. Female	0. no	0. None	0	0		0. 6-17 years	0. Did not complete primary	2. Housewife	0	0	0	0	9	9
BOULKIEMDE	B0908	0. Female	0. no	0. None	0	0		1. 18-40 years	0. Did not complete primary	2. Housewife	0	0	0	0	9	9
BOULKIEMDE	B0908	1. Male	0. no	0. None	0	0		1. 18-40 years	0. Did not complete primary	1. Farmer	0	0	0	0	9	9
BOULKIEMDE	B0908	0. Female	0. no	0. None	0	0		1. 18-40 years	0. Did not complete primary	2. Housewife	0	0	0	0	9	9
BOULKIEMDE	B0908	1. Male	3. epilepsy and headache	1. epilepsy only	1	0	1	0. 6-17 years	0. Did not complete primary	1. Farmer	1	1	1	1	1	0
BOULKIEMDE	B0908	1. Male	0. no	0. None	0	0		2. 41 years and over	0. Did not complete primary	1. Farmer	0	0	0	0	9	9
BOULKIEMDE	B0908	1. Male	0. no	0. None	0	0		0. 6-17 years	0. Did not complete primary	3. Comm/Salar/Skilled/Unemploed	0	0	0	0	9	9
BOULKIEMDE	B0908	0. Female	3. epilepsy and headache	0. None	0	0	1	1. 18-40 years	0. Did not complete primary	3. Comm/Salar/Skilled/Unemploed	1	1	1	1	0	0
BOULKIEMDE	B0908	1. Male	1. epilepsy	0. None	0	0	1	2. 41 years and over	0. Did not complete primary	1. Farmer	1	0	1	1	0	0
BOULKIEMDE	B0908	0. Female	1. epilepsy	0. None	0	0		1. 18-40 years	0. Did not complete primary	2. Housewife	0	0	1	1	9	9
BOULKIEMDE	B0908	0. Female	0. no	0. None	0	0		1. 18-40 years	1. Primary Completed	2. Housewife	0	0	0	0	9	9
BOULKIEMDE	B0908	0. Female	0. no	0. None	0	0		0. 6-17 years	0. Did not complete primary	2. Housewife	0	0	0	0	9	9
BOULKIEMDE	B0908	0. Female	0. no	0. None	0	0		1. 18-40 years	0. Did not complete primary	2. Housewife	0	0	0	0	9	9
BOULKIEMDE	B0908	0. Female	0. no	0. None	0	0	1	0. 6-17 years	0. Did not complete primary	2. Housewife	0	0	0	0	0	0
BOULKIEMDE	B0908	0. Female	0. no	0. None	0	0		0. 6-17 years	0. Did not complete primary	3. Comm/Salar/Skilled/Unemploed	0	0	0	0	9	9
BOULKIEMDE	B0908	1. Male	0. no	0. None	0	0		0. 6-17 years	0. Did not complete primary	1. Farmer	0	0	0	0	9	9
BOULKIEMDE	B0908	0. Female	2. headache	0. None	0	0		2. 41 years and over	0. Did not complete primary	2. Housewife	0	0	1	1	9	9
BOULKIEMDE	B0908	1. Male	0. no	0. None	0	0		0. 6-17 years	0. Did not complete primary	1. Farmer	0	0	0	0	9	9
BOULKIEMDE	B0908	0. Female	0. no	0. None	0	0		0. 6-17 years	0. Did not complete primary	0. Student	0	0	0	0	9	9
BOULKIEMDE	B0908	0. Female	0. no	0. None	0	0		1. 18-40 years	0. Did not complete primary	2. Housewife	0	0	0	0	9	9
BOULKIEMDE	B0908	1. Male	0. no	0. None	0	0		0. 6-17 years	0. Did not complete primary	1. Farmer	0	0	0	0	9	9
BOULKIEMDE	B0908	0. Female	0. no	0. None	0	0		2. 41 years and over	0. Did not complete primary	2. Housewife	0	0	0	0	9	9
BOULKIEMDE	B0908	0. Female	0. no	0. None	0	0		2. 41 years and over	0. Did not complete primary	2. Housewife	0	0	0	0	9	9
BOULKIEMDE	B0908	0. Female	0. no	0. None	0	0		0. 6-17 years	0. Did not complete primary	2. Housewife	0	0	0	0	9	9
BOULKIEMDE	B1011	0. Female	0. no	0. None	0	0		0. 6-17 years	0. Did not complete primary	2. Housewife	0	0	0	0	9	9
BOULKIEMDE	B1011	1. Male	3. epilepsy and headache	0. None	0	0	1	2. 41 years and over	0. Did not complete primary	1. Farmer	1	1	1	1	0	0
BOULKIEMDE	B1011	1. Male	0. no	0. None	0	0		2. 41 years and over	0. Did not complete primary	1. Farmer	0	0	0	0	9	9
BOULKIEMDE	B1011	0. Female	0. no	0. None	0	0		0. 6-17 years	0. Did not complete primary	0. Student	0	0	0	0	9	9
BOULKIEMDE	B1011	0. Female	0. no	0. None	0	0		1. 18-40 years	0. Did not complete primary	2. Housewife	0	0	0	0	9	9
BOULKIEMDE	B1011	0. Female	0. no	0. None	0	0		0. 6-17 years	0. Did not complete primary	0. Student	0	0	0	0	9	9
BOULKIEMDE	B1011	0. Female	2. headache	3. headache only	0	1	1	1. 18-40 years	2. At least secondary completed	2. Housewife	0	1	1	1	0	1
BOULKIEMDE	B1011	1. Male	0. no	0. None	0	0		2. 41 years and over	0. Did not complete primary	1. Farmer	0	0	0	0	9	9
BOULKIEMDE	B1011	1. Male	0. no	0. None	0	0		2. 41 years and over	0. Did not complete primary	1. Farmer	0	0	0	0	9	9
BOULKIEMDE	B1011	0. Female	0. no	0. None	0	0		2. 41 years and over	0. Did not complete primary	1. Farmer	0	0	0	0	9	9
BOULKIEMDE	B1011	0. Female	0. no	0. None	0	0		2. 41 years and over	0. Did not complete primary	2. Housewife	0	0	0	0	9	9
BOULKIEMDE	B1011	0. Female	0. no	0. None	0	0	1	0. 6-17 years	0. Did not complete primary	2. Housewife	0	0	0	0	0	0
BOULKIEMDE	B1011	0. Female	0. no	0. None	0	0		0. 6-17 years	0. Did not complete primary	0. Student	0	0	0	0	9	9
BOULKIEMDE	B1011	0. Female	0. no	0. None	0	0		0. 6-17 years	0. Did not complete primary	2. Housewife	0	0	0	0	9	9
BOULKIEMDE	B1011	0. Female	0. no	3. headache only	0	1	1	2. 41 years and over	0. Did not complete primary	2. Housewife	0	0	0	0	0	1
BOULKIEMDE	B1011	1. Male	1. epilepsy	0. None	0	0	1	0. 6-17 years	0. Did not complete primary	3. Comm/Salar/Skilled/Unemploed	1	0	1	1	0	0
BOULKIEMDE	B1011	0. Female	3. epilepsy and headache	0. None	0	0	1	1. 18-40 years	0. Did not complete primary	1. Farmer	1	1	1	1	0	0
BOULKIEMDE	B1011	0. Female	0. no	0. None	0	0		2. 41 years and over	0. Did not complete primary	1. Farmer	0	0	0	0	9	9
BOULKIEMDE	B1011	0. Female	0. no	0. None	0	0		1. 18-40 years	0. Did not complete primary	3. Comm/Salar/Skilled/Unemploed	0	0	0	0	9	9
BOULKIEMDE	B1011	0. Female	0. no	0. None	0	0		2. 41 years and over	0. Did not complete primary	2. Housewife	0	0	0	0	9	9
BOULKIEMDE	B1011	0. Female	0. no	0. None	0	0	1	0. 6-17 years	0. Did not complete primary	0. Student	0	0	0	0	0	0
BOULKIEMDE	B1011	1. Male	3. epilepsy and headache	3. headache only	0	1	1	2. 41 years and over	0. Did not complete primary	1. Farmer	1	1	1	1	0	1
BOULKIEMDE	B1011	1. Male	0. no	0. None	0	0		0. 6-17 years	0. Did not complete primary	0. Student	0	0	0	0	9	9
BOULKIEMDE	B1011	0. Female	0. no	0. None	0	0		1. 18-40 years	1. Primary Completed	3. Comm/Salar/Skilled/Unemploed	0	0	0	0	9	9
BOULKIEMDE	B1011	1. Male	0. no	0. None	0	0		2. 41 years and over	0. Did not complete primary	1. Farmer	0	0	0	0	9	9
BOULKIEMDE	B1011	0. Female	0. no	0. None	0	0		1. 18-40 years	0. Did not complete primary	1. Farmer	0	0	0	0	9	9
BOULKIEMDE	B1011	0. Female	0. no	0. None	0	0		0. 6-17 years	0. Did not complete primary	0. Student	0	0	0	0	9	9
BOULKIEMDE	B1011	1. Male	0. no	0. None	0	0		1. 18-40 years	1. Primary Completed	0. Student	0	0	0	0	9	9
BOULKIEMDE	B1011	1. Male	0. no	0. None	0	0		0. 6-17 years	0. Did not complete primary	1. Farmer	0	0	0	0	9	9
BOULKIEMDE	B1011	0. Female	0. no	0. None	0	0		1. 18-40 years	0. Did not complete primary	1. Farmer	0	0	0	0	9	9
BOULKIEMDE	B1011	0. Female	0. no	0. None	0	0		1. 18-40 years	0. Did not complete primary	1. Farmer	0	0	0	0	9	9
BOULKIEMDE	B1011	0. Female	0. no	0. None	0	0		0. 6-17 years	0. Did not complete primary	0. Student	0	0	0	0	9	9
BOULKIEMDE	B1011	1. Male	0. no	0. None	0	0		0. 6-17 years	0. Did not complete primary	0. Student	0	0	0	0	9	9
BOULKIEMDE	B1011	1. Male	0. no	0. None	0	0		0. 6-17 years	1. Primary Completed	0. Student	0	0	0	0	9	9
BOULKIEMDE	B1011	1. Male	0. no	0. None	0	0		0. 6-17 years	0. Did not complete primary	3. Comm/Salar/Skilled/Unemploed	0	0	0	0	9	9
BOULKIEMDE	B1011	0. Female	0. no	0. None	0	0		1. 18-40 years	0. Did not complete primary	1. Farmer	0	0	0	0	9	9
BOULKIEMDE	B1011	0. Female	1. epilepsy	1. epilepsy only	1	0	1	1. 18-40 years	0. Did not complete primary	2. Housewife	1	0	1	1	1	0
BOULKIEMDE	B1011	1. Male	0. no	0. None	0	0		2. 41 years and over	0. Did not complete primary	1. Farmer	0	0	0	0	9	9
BOULKIEMDE	B1011	0. Female	0. no	0. None	0	0		2. 41 years and over	0. Did not complete primary	1. Farmer	0	0	0	0	9	9
BOULKIEMDE	B1011	1. Male	0. no	0. None	0	0		0. 6-17 years	0. Did not complete primary	0. Student	0	0	0	0	9	9
BOULKIEMDE	B1011	0. Female	0. no	0. None	0	0		1. 18-40 years	0. Did not complete primary	2. Housewife	0	0	0	0	9	9
BOULKIEMDE	B1011	0. Female	0. no	0. None	0	0		1. 18-40 years	0. Did not complete primary	2. Housewife	0	0	0	0	9	9
BOULKIEMDE	B1011	1. Male	0. no	0. None	0	0		2. 41 years and over	0. Did not complete primary	1. Farmer	0	0	0	0	9	9
BOULKIEMDE	B1011	0. Female	0. no	0. None	0	0		0. 6-17 years	0. Did not complete primary	0. Student	0	0	0	0	9	9
BOULKIEMDE	B1011	0. Female	0. no	0. None	0	0		2. 41 years and over	0. Did not complete primary	2. Housewife	0	0	0	0	9	9
BOULKIEMDE	B1011	1. Male	0. no	0. None	0	0		0. 6-17 years	1. Primary Completed	0. Student	0	0	0	0	9	9
BOULKIEMDE	B1011	1. Male	1. epilepsy	1. epilepsy only	1	0	1	0. 6-17 years	0. Did not complete primary	3. Comm/Salar/Skilled/Unemploed	1	0	1	1	1	0
BOULKIEMDE	B1011	0. Female	0. no	0. None	0	0	1	1. 18-40 years	0. Did not complete primary	1. Farmer	0	0	0	0	0	0
BOULKIEMDE	B1011	0. Female	0. no	0. None	0	0	1	2. 41 years and over	0. Did not complete primary	1. Farmer	0	0	0	0	0	0
BOULKIEMDE	B1011	1. Male	0. no	0. None	0	0		2. 41 years and over	0. Did not complete primary	1. Farmer	0	0	0	0	9	9
BOULKIEMDE	B1011	1. Male	0. no	0. None	0	0		2. 41 years and over	0. Did not complete primary	1. Farmer	0	0	0	0	9	9
BOULKIEMDE	B1011	0. Female	2. headache	3. headache only	0	1	1	0. 6-17 years	2. At least secondary completed	0. Student	0	1	1	1	0	1
BOULKIEMDE	B1011	0. Female	3. epilepsy and headache	3. headache only	0	1	1	1. 18-40 years	0. Did not complete primary	2. Housewife	1	1	1	1	0	1
BOULKIEMDE	B1011	0. Female	0. no	0. None	0	0		2. 41 years and over	0. Did not complete primary	2. Housewife	0	0	0	0	9	9
BOULKIEMDE	B1011	0. Female	3. epilepsy and headache	0. None	0	0	1	0. 6-17 years	0. Did not complete primary	1. Farmer	1	1	1	1	0	0
BOULKIEMDE	B1011	0. Female	1. epilepsy	0. None	0	0	1	2. 41 years and over	0. Did not complete primary	3. Comm/Salar/Skilled/Unemploed	1	0	1	1	0	0
BOULKIEMDE	B1011	0. Female	0. no	0. None	0	0	1	1. 18-40 years	0. Did not complete primary	1. Farmer	0	0	0	0	0	0
BOULKIEMDE	B1011	0. Female	0. no	0. None	0	0		1. 18-40 years	2. At least secondary completed	2. Housewife	0	0	0	0	9	9
BOULKIEMDE	B1011	0. Female	3. epilepsy and headache	0. None	0	0	1	0. 6-17 years	0. Did not complete primary	2. Housewife	1	1	1	1	0	0
BOULKIEMDE	B1011	0. Female	0. no	0. None	0	0		2. 41 years and over	0. Did not complete primary	1. Farmer	0	0	0	0	9	9
BOULKIEMDE	B1011	0. Female	0. no	0. None	0	0		1. 18-40 years	0. Did not complete primary	1. Farmer	0	0	0	0	9	9
BOULKIEMDE	B1011	1. Male	0. no	0. None	0	0		2. 41 years and over	0. Did not complete primary	1. Farmer	0	0	0	0	9	9
BOULKIEMDE	B1011	0. Female	0. no	0. None	0	0		0. 6-17 years	0. Did not complete primary	3. Comm/Salar/Skilled/Unemploed	0	0	0	0	9	9
BOULKIEMDE	B1011	0. Female	0. no	0. None	0	0		0. 6-17 years	2. At least secondary completed	0. Student	0	0	0	0	9	9
BOULKIEMDE	B1011	0. Female	0. no	0. None	0	0		2. 41 years and over	0. Did not complete primary	1. Farmer	0	0	0	0	9	9
BOULKIEMDE	B1011	1. Male	0. no	0. None	0	0		0. 6-17 years	0. Did not complete primary	3. Comm/Salar/Skilled/Unemploed	0	0	0	0	9	9
BOULKIEMDE	B1011	0. Female	0. no	0. None	0	0	1	0. 6-17 years	0. Did not complete primary	3. Comm/Salar/Skilled/Unemploed	0	0	0	0	0	0
BOULKIEMDE	B1011	1. Male	0. no	0. None	0	0		1. 18-40 years	0. Did not complete primary	1. Farmer	0	0	0	0	9	9
BOULKIEMDE	B1011	0. Female	0. no	0. None	0	0		1. 18-40 years	0. Did not complete primary	1. Farmer	0	0	0	0	9	9
BOULKIEMDE	B1011	0. Female	0. no	0. None	0	0		0. 6-17 years	0. Did not complete primary	2. Housewife	0	0	0	0	9	9
BOULKIEMDE	B1011	0. Female	3. epilepsy and headache	4. epilepsy and headache	1	1	1	2. 41 years and over	0. Did not complete primary	1. Farmer	1	1	1	1	1	1
BOULKIEMDE	B1011	1. Male	0. no	0. None	0	0		0. 6-17 years	1. Primary Completed	0. Student	0	0	0	0	9	9
BOULKIEMDE	B1011	1. Male	0. no	0. None	0	0		1. 18-40 years	0. Did not complete primary	1. Farmer	0	0	0	0	9	9
BOULKIEMDE	B1011	1. Male	0. no	0. None	0	0		2. 41 years and over	0. Did not complete primary	1. Farmer	0	0	0	0	9	9
BOULKIEMDE	B1011	0. Female	1. epilepsy	0. None	0	0	1	2. 41 years and over	0. Did not complete primary	2. Housewife	1	0	1	1	0	0
BOULKIEMDE	B1011	0. Female	1. epilepsy	0. None	0	0	1	1. 18-40 years	0. Did not complete primary	2. Housewife	1	0	1	1	0	0
BOULKIEMDE	B1011	0. Female	3. epilepsy and headache	4. epilepsy and headache	1	1	1	1. 18-40 years	0. Did not complete primary	2. Housewife	1	1	1	1	1	1
BOULKIEMDE	B1011	1. Male	0. no	0. None	0	0		2. 41 years and over	0. Did not complete primary	3. Comm/Salar/Skilled/Unemploed	0	0	0	0	9	9
BOULKIEMDE	B1013	1. Male	0. no	0. None	0	0		2. 41 years and over	0. Did not complete primary	1. Farmer	0	0	0	0	9	9
BOULKIEMDE	B1013	0. Female	0. no	0. None	0	0		1. 18-40 years	0. Did not complete primary	1. Farmer	0	0	0	0	9	9
BOULKIEMDE	B1013	0. Female	0. no	0. None	0	0		0. 6-17 years	0. Did not complete primary	0. Student	0	0	0	0	9	9
BOULKIEMDE	B1013	0. Female	0. no	0. None	0	0		2. 41 years and over	0. Did not complete primary	1. Farmer	0	0	0	0	9	9
BOULKIEMDE	B1013	0. Female	0. no	0. None	0	0		0. 6-17 years	0. Did not complete primary	0. Student	0	0	0	0	9	9
BOULKIEMDE	B1013	1. Male	0. no	0. None	0	0		0. 6-17 years	1. Primary Completed	0. Student	0	0	0	0	9	9
BOULKIEMDE	B1013	0. Female	0. no	0. None	0	0		0. 6-17 years	2. At least secondary completed	0. Student	0	0	0	0	9	9
BOULKIEMDE	B1013	1. Male	2. headache	0. None	0	0	1	2. 41 years and over	0. Did not complete primary	1. Farmer	0	1	1	1	0	0
BOULKIEMDE	B1013	0. Female	0. no	0. None	0	0		0. 6-17 years	0. Did not complete primary	1. Farmer	0	0	0	0	9	9
BOULKIEMDE	B1013	0. Female	0. no	0. None	0	0		1. 18-40 years	0. Did not complete primary	3. Comm/Salar/Skilled/Unemploed	0	0	0	0	9	9
BOULKIEMDE	B1013	0. Female	0. no	0. None	0	0		1. 18-40 years	0. Did not complete primary	1. Farmer	0	0	0	0	9	9
BOULKIEMDE	B1013	0. Female	0. no	0. None	0	0		1. 18-40 years	0. Did not complete primary	1. Farmer	0	0	0	0	9	9
BOULKIEMDE	B1013	0. Female	0. no	0. None	0	0		0. 6-17 years	0. Did not complete primary	3. Comm/Salar/Skilled/Unemploed	0	0	0	0	9	9
BOULKIEMDE	B1013	0. Female	1. epilepsy	1. epilepsy only	1	0	1	1. 18-40 years	0. Did not complete primary	2. Housewife	1	0	1	1	1	0
BOULKIEMDE	B1013	0. Female	1. epilepsy	0. None	0	0	1	2. 41 years and over	0. Did not complete primary	2. Housewife	1	0	1	1	0	0
BOULKIEMDE	B1013	0. Female	0. no	0. None	0	0		0. 6-17 years	0. Did not complete primary	0. Student	0	0	0	0	9	9
BOULKIEMDE	B1013	0. Female	0. no	0. None	0	0		2. 41 years and over	0. Did not complete primary	2. Housewife	0	0	0	0	9	9
BOULKIEMDE	B1013	0. Female	1. epilepsy	1. epilepsy only	1	0	1	0. 6-17 years	0. Did not complete primary	3. Comm/Salar/Skilled/Unemploed	1	0	1	1	1	0
BOULKIEMDE	B1013	1. Male	0. no	0. None	0	0		2. 41 years and over	0. Did not complete primary	1. Farmer	0	0	0	0	9	9
BOULKIEMDE	B1013	0. Female	0. no	0. None	0	0		1. 18-40 years	0. Did not complete primary	1. Farmer	0	0	0	0	9	9
BOULKIEMDE	B1013	1. Male	1. epilepsy	0. None	0	0	1	0. 6-17 years	1. Primary Completed	0. Student	1	0	1	1	0	0
BOULKIEMDE	B1013	0. Female	0. no	0. None	0	0		1. 18-40 years	0. Did not complete primary	1. Farmer	0	0	0	0	9	9
BOULKIEMDE	B1013	1. Male	0. no	0. None	0	0	1	2. 41 years and over	0. Did not complete primary	1. Farmer	0	0	0	0	0	0
BOULKIEMDE	B1013	1. Male	2. headache	0. None	0	0		2. 41 years and over	0. Did not complete primary	1. Farmer	0	0	1	1	9	9
BOULKIEMDE	B1013	0. Female	1. epilepsy	0. None	0	0	1	2. 41 years and over	0. Did not complete primary	3. Comm/Salar/Skilled/Unemploed	1	0	1	1	0	0
BOULKIEMDE	B1013	1. Male	0. no	0. None	0	0		2. 41 years and over	0. Did not complete primary	1. Farmer	0	0	0	0	9	9
BOULKIEMDE	B1013	1. Male	1. epilepsy	1. epilepsy only	1	0	1	0. 6-17 years	0. Did not complete primary	0. Student	1	0	1	1	1	0
BOULKIEMDE	B1013	0. Female	0. no	0. None	0	0		2. 41 years and over	0. Did not complete primary	1. Farmer	0	0	0	0	9	9
BOULKIEMDE	B1013	1. Male	0. no	0. None	0	0	1	2. 41 years and over	0. Did not complete primary	1. Farmer	0	0	0	0	0	0
BOULKIEMDE	B1013	0. Female	0. no	0. None	0	0		0. 6-17 years	0. Did not complete primary	0. Student	0	0	0	0	9	9
BOULKIEMDE	B1013	0. Female	0. no	0. None	0	0		1. 18-40 years	0. Did not complete primary	1. Farmer	0	0	0	0	9	9
BOULKIEMDE	B1013	1. Male	0. no	0. None	0	0		1. 18-40 years	2. At least secondary completed	1. Farmer	0	0	0	0	9	9
BOULKIEMDE	B1013	0. Female	0. no	0. None	0	0		1. 18-40 years	0. Did not complete primary	1. Farmer	0	0	0	0	9	9
BOULKIEMDE	B1013	0. Female	0. no	0. None	0	0		2. 41 years and over	0. Did not complete primary	2. Housewife	0	0	0	0	9	9
BOULKIEMDE	B1013	1. Male	3. epilepsy and headache	4. epilepsy and headache	1	1	1	2. 41 years and over	0. Did not complete primary	1. Farmer	1	1	1	1	1	1
BOULKIEMDE	B1013	0. Female	0. no	0. None	0	0		0. 6-17 years	0. Did not complete primary	2. Housewife	0	0	0	0	9	9
BOULKIEMDE	B1013	0. Female	0. no	0. None	0	0		2. 41 years and over	0. Did not complete primary	3. Comm/Salar/Skilled/Unemploed	0	0	0	0	9	9
BOULKIEMDE	B1013	0. Female	0. no	0. None	0	0		2. 41 years and over	0. Did not complete primary	2. Housewife	0	0	0	0	9	9
BOULKIEMDE	B1013	1. Male	0. no	0. None	0	0		0. 6-17 years	1. Primary Completed	0. Student	0	0	0	0	9	9
BOULKIEMDE	B1013	0. Female	0. no	0. None	0	0		1. 18-40 years	0. Did not complete primary	1. Farmer	0	0	0	0	9	9
BOULKIEMDE	B1013	0. Female	1. epilepsy	0. None	0	0	1	1. 18-40 years	0. Did not complete primary	2. Housewife	1	0	1	1	0	0
BOULKIEMDE	B1013	1. Male	0. no	0. None	0	0		0. 6-17 years	0. Did not complete primary	0. Student	0	0	0	0	9	9
BOULKIEMDE	B1013	0. Female	0. no	0. None	0	0		0. 6-17 years	0. Did not complete primary	0. Student	0	0	0	0	9	9
BOULKIEMDE	B1013	0. Female	0. no	0. None	0	0		1. 18-40 years	0. Did not complete primary	2. Housewife	0	0	0	0	9	9
BOULKIEMDE	B1013	0. Female	1. epilepsy	0. None	0	0	1	2. 41 years and over	0. Did not complete primary	1. Farmer	1	0	1	1	0	0
BOULKIEMDE	B1013	0. Female	0. no	0. None	0	0		1. 18-40 years	0. Did not complete primary	1. Farmer	0	0	0	0	9	9
BOULKIEMDE	B1013	1. Male	0. no	0. None	0	0		2. 41 years and over	0. Did not complete primary	1. Farmer	0	0	0	0	9	9
BOULKIEMDE	B1013	1. Male	0. no	0. None	0	0		0. 6-17 years	0. Did not complete primary	1. Farmer	0	0	0	0	9	9
BOULKIEMDE	B1013	0. Female	0. no	0. None	0	0			0. Did not complete primary	1. Farmer	0	0	0	0	9	9
BOULKIEMDE	B1013	0. Female	0. no	0. None	0	0		1. 18-40 years	0. Did not complete primary	1. Farmer	0	0	0	0	9	9
BOULKIEMDE	B1013	1. Male	0. no	0. None	0	0		0. 6-17 years	0. Did not complete primary	0. Student	0	0	0	0	9	9
BOULKIEMDE	B1013	0. Female	0. no	0. None	0	0		0. 6-17 years	0. Did not complete primary	0. Student	0	0	0	0	9	9
BOULKIEMDE	B1013	0. Female	0. no	0. None	0	0		0. 6-17 years	0. Did not complete primary	2. Housewife	0	0	0	0	9	9
BOULKIEMDE	B1013	0. Female	0. no	0. None	0	0	1	1. 18-40 years	0. Did not complete primary	2. Housewife	0	0	0	0	0	0
BOULKIEMDE	B1013	1. Male	0. no	0. None	0	0		0. 6-17 years	0. Did not complete primary	0. Student	0	0	0	0	9	9
BOULKIEMDE	B1013	1. Male	0. no	0. None	0	0		1. 18-40 years	0. Did not complete primary	1. Farmer	0	0	0	0	9	9
BOULKIEMDE	B1013	0. Female	3. epilepsy and headache	3. headache only	0	1	1	1. 18-40 years	0. Did not complete primary	2. Housewife	1	1	1	1	0	1
BOULKIEMDE	B1013	0. Female	0. no	0. None	0	0		0. 6-17 years	2. At least secondary completed	0. Student	0	0	0	0	9	9
BOULKIEMDE	B1013	1. Male	0. no	0. None	0	0	1	0. 6-17 years	1. Primary Completed	0. Student	0	0	0	0	0	0
BOULKIEMDE	B1013	0. Female	0. no	0. None	0	0		0. 6-17 years	0. Did not complete primary	2. Housewife	0	0	0	0	9	9
BOULKIEMDE	B1013	1. Male	0. no	0. None	0	0		0. 6-17 years	0. Did not complete primary	1. Farmer	0	0	0	0	9	9
BOULKIEMDE	B1013	0. Female	0. no	0. None	0	0		2. 41 years and over	0. Did not complete primary	2. Housewife	0	0	0	0	9	9
BOULKIEMDE	B1013	1. Male	3. epilepsy and headache	0. None	0	0	1	2. 41 years and over	0. Did not complete primary	1. Farmer	1	1	1	1	0	0
BOULKIEMDE	B1013	1. Male	0. no	0. None	0	0		0. 6-17 years	0. Did not complete primary	1. Farmer	0	0	0	0	9	9
BOULKIEMDE	B1013	0. Female	3. epilepsy and headache	3. headache only	0	1	1	2. 41 years and over	0. Did not complete primary	3. Comm/Salar/Skilled/Unemploed	1	1	1	1	0	1
BOULKIEMDE	B1013	0. Female	0. no	0. None	0	0	1	0. 6-17 years	0. Did not complete primary	0. Student	0	0	0	0	0	0
BOULKIEMDE	B1013	1. Male	0. no	0. None	0	0		2. 41 years and over	0. Did not complete primary	1. Farmer	0	0	0	0	9	9
BOULKIEMDE	B1013	0. Female	3. epilepsy and headache	0. None	0	0	1	0. 6-17 years	0. Did not complete primary	2. Housewife	1	1	1	1	0	0
BOULKIEMDE	B1013	0. Female	0. no	0. None	0	0		0. 6-17 years	0. Did not complete primary	2. Housewife	0	0	0	0	9	9
BOULKIEMDE	B1013	0. Female	0. no	0. None	0	0		2. 41 years and over	0. Did not complete primary	1. Farmer	0	0	0	0	9	9
BOULKIEMDE	B1013	0. Female	0. no	0. None	0	0		1. 18-40 years	0. Did not complete primary	2. Housewife	0	0	0	0	9	9
BOULKIEMDE	B1013	0. Female	0. no	0. None	0	0		0. 6-17 years	0. Did not complete primary	0. Student	0	0	0	0	9	9
BOULKIEMDE	B1013	1. Male	0. no	0. None	0	0		0. 6-17 years	0. Did not complete primary	1. Farmer	0	0	0	0	9	9
BOULKIEMDE	B1013	0. Female	0. no	0. None	0	0		1. 18-40 years	0. Did not complete primary	2. Housewife	0	0	0	0	9	9
BOULKIEMDE	B1013	1. Male	1. epilepsy	0. None	0	0		0. 6-17 years	0. Did not complete primary	0. Student	0	0	1	1	9	9
BOULKIEMDE	B1013	0. Female	0. no	0. None	0	0		2. 41 years and over	0. Did not complete primary	1. Farmer	0	0	0	0	9	9
BOULKIEMDE	B1013	1. Male	0. no	3. headache only	0	1	1	0. 6-17 years	0. Did not complete primary	1. Farmer	0	0	0	0	0	1
BOULKIEMDE	B1013	0. Female	0. no	0. None	0	0		0. 6-17 years	1. Primary Completed	0. Student	0	0	0	0	9	9
BOULKIEMDE	B1013	1. Male	0. no	0. None	0	0		2. 41 years and over	0. Did not complete primary	1. Farmer	0	0	0	0	9	9
BOULKIEMDE	B1107	1. Male	0. no	0. None	0	0		1. 18-40 years	0. Did not complete primary	1. Farmer	0	0	0	0	9	9
BOULKIEMDE	B1107	1. Male	0. no	0. None	0	0		0. 6-17 years	2. At least secondary completed	0. Student	0	0	0	0	9	9
BOULKIEMDE	B1107	1. Male	0. no	0. None	0	0		0. 6-17 years	0. Did not complete primary	0. Student	0	0	0	0	9	9
BOULKIEMDE	B1107	0. Female	0. no	0. None	0	0		0. 6-17 years	0. Did not complete primary	0. Student	0	0	0	0	9	9
BOULKIEMDE	B1107	1. Male	0. no	0. None	0	0		0. 6-17 years	0. Did not complete primary	0. Student	0	0	0	0	9	9
BOULKIEMDE	B1107	1. Male	0. no	0. None	0	0		1. 18-40 years	0. Did not complete primary	1. Farmer	0	0	0	0	9	9
BOULKIEMDE	B1107	0. Female	0. no	0. None	0	0		2. 41 years and over	0. Did not complete primary	1. Farmer	0	0	0	0	9	9
BOULKIEMDE	B1107	1. Male	0. no	0. None	0	0		2. 41 years and over	0. Did not complete primary	1. Farmer	0	0	0	0	9	9
BOULKIEMDE	B1107	0. Female	1. epilepsy	1. epilepsy only	1	0	1	2. 41 years and over	0. Did not complete primary	3. Comm/Salar/Skilled/Unemploed	1	0	1	1	1	0
BOULKIEMDE	B1107	1. Male	0. no	0. None	0	0		0. 6-17 years	0. Did not complete primary	0. Student	0	0	0	0	9	9
BOULKIEMDE	B1107	0. Female	0. no	0. None	0	0		0. 6-17 years	0. Did not complete primary	1. Farmer	0	0	0	0	9	9
BOULKIEMDE	B1107	0. Female	0. no	0. None	0	0		2. 41 years and over	0. Did not complete primary	2. Housewife	0	0	0	0	9	9
BOULKIEMDE	B1107	0. Female	0. no	0. None	0	0		1. 18-40 years	0. Did not complete primary	2. Housewife	0	0	0	0	9	9
BOULKIEMDE	B1107	0. Female	0. no	0. None	0	0		1. 18-40 years	0. Did not complete primary	2. Housewife	0	0	0	0	9	9
BOULKIEMDE	B1107	1. Male	0. no	0. None	0	0		0. 6-17 years	0. Did not complete primary	0. Student	0	0	0	0	9	9
BOULKIEMDE	B1107	1. Male	0. no	0. None	0	0		0. 6-17 years	0. Did not complete primary	0. Student	0	0	0	0	9	9
BOULKIEMDE	B1107	1. Male	0. no	0. None	0	0		2. 41 years and over	0. Did not complete primary	1. Farmer	0	0	0	0	9	9
BOULKIEMDE	B1107	0. Female	0. no	0. None	0	0		1. 18-40 years	0. Did not complete primary	2. Housewife	0	0	0	0	9	9
BOULKIEMDE	B1107	1. Male	0. no	0. None	0	0		2. 41 years and over	0. Did not complete primary	3. Comm/Salar/Skilled/Unemploed	0	0	0	0	9	9
BOULKIEMDE	B1107	1. Male	1. epilepsy	3. headache only	0	1	1	0. 6-17 years	0. Did not complete primary	1. Farmer	1	0	1	1	0	1
BOULKIEMDE	B1107	1. Male	0. no	0. None	0	0		0. 6-17 years	0. Did not complete primary	0. Student	0	0	0	0	9	9
BOULKIEMDE	B1107	1. Male	0. no	0. None	0	0		1. 18-40 years	0. Did not complete primary	1. Farmer	0	0	0	0	9	9
BOULKIEMDE	B1107	0. Female	0. no	0. None	0	0		1. 18-40 years	0. Did not complete primary	2. Housewife	0	0	0	0	9	9
BOULKIEMDE	B1107	1. Male	1. epilepsy	1. epilepsy only	1	0	1	2. 41 years and over	0. Did not complete primary	1. Farmer	1	0	1	1	1	0
BOULKIEMDE	B1107	0. Female	0. no	0. None	0	0		1. 18-40 years	0. Did not complete primary	2. Housewife	0	0	0	0	9	9
BOULKIEMDE	B1107	0. Female	3. epilepsy and headache	1. epilepsy only	1	0	1	2. 41 years and over	0. Did not complete primary	2. Housewife	1	1	1	1	1	0
BOULKIEMDE	B1107	0. Female	1. epilepsy	3. headache only	0	1	1	2. 41 years and over	0. Did not complete primary	1. Farmer	1	0	1	1	0	1
BOULKIEMDE	B1107	1. Male	0. no	0. None	0	0		2. 41 years and over	0. Did not complete primary	3. Comm/Salar/Skilled/Unemploed	0	0	0	0	9	9
BOULKIEMDE	B1107	1. Male	0. no	0. None	0	0		0. 6-17 years	0. Did not complete primary	0. Student	0	0	0	0	9	9
BOULKIEMDE	B1107	1. Male	0. no	0. None	0	0		2. 41 years and over	0. Did not complete primary	1. Farmer	0	0	0	0	9	9
BOULKIEMDE	B1107	1. Male	0. no	0. None	0	0		0. 6-17 years	2. At least secondary completed	0. Student	0	0	0	0	9	9
BOULKIEMDE	B1107	1. Male	0. no	0. None	0	0		2. 41 years and over	0. Did not complete primary	1. Farmer	0	0	0	0	9	9
BOULKIEMDE	B1107	0. Female	0. no	0. None	0	0		0. 6-17 years	0. Did not complete primary	0. Student	0	0	0	0	9	9
BOULKIEMDE	B1107	1. Male	0. no	0. None	0	0		1. 18-40 years	0. Did not complete primary	1. Farmer	0	0	0	0	9	9
BOULKIEMDE	B1107	1. Male	0. no	0. None	0	0		2. 41 years and over	0. Did not complete primary	1. Farmer	0	0	0	0	9	9
BOULKIEMDE	B1107	1. Male	0. no	0. None	0	0		0. 6-17 years	1. Primary Completed	1. Farmer	0	0	0	0	9	9
BOULKIEMDE	B1107	1. Male	0. no	0. None	0	0		2. 41 years and over	0. Did not complete primary	3. Comm/Salar/Skilled/Unemploed	0	0	0	0	9	9
BOULKIEMDE	B1107	1. Male	0. no	0. None	0	0		2. 41 years and over	0. Did not complete primary	1. Farmer	0	0	0	0	9	9
BOULKIEMDE	B1107	1. Male	0. no	0. None	0	0		0. 6-17 years	0. Did not complete primary	1. Farmer	0	0	0	0	9	9
BOULKIEMDE	B1107	1. Male	0. no	0. None	0	0		0. 6-17 years	0. Did not complete primary	0. Student	0	0	0	0	9	9
BOULKIEMDE	B1107	0. Female	0. no	0. None	0	0		1. 18-40 years	0. Did not complete primary	2. Housewife	0	0	0	0	9	9
BOULKIEMDE	B1107	0. Female	0. no	0. None	0	0		1. 18-40 years	0. Did not complete primary	2. Housewife	0	0	0	0	9	9
BOULKIEMDE	B1107	0. Female	0. no	0. None	0	0		0. 6-17 years	0. Did not complete primary	0. Student	0	0	0	0	9	9
BOULKIEMDE	B1107	0. Female	0. no	0. None	0	0		0. 6-17 years	0. Did not complete primary	0. Student	0	0	0	0	9	9
BOULKIEMDE	B1107	1. Male	0. no	0. None	0	0		1. 18-40 years	1. Primary Completed	3. Comm/Salar/Skilled/Unemploed	0	0	0	0	9	9
BOULKIEMDE	B1107	0. Female	0. no	0. None	0	0		2. 41 years and over	0. Did not complete primary	2. Housewife	0	0	0	0	9	9
BOULKIEMDE	B1107	1. Male	0. no	0. None	0	0		1. 18-40 years	0. Did not complete primary	1. Farmer	0	0	0	0	9	9
BOULKIEMDE	B1107	1. Male	0. no	0. None	0	0		0. 6-17 years	0. Did not complete primary	0. Student	0	0	0	0	9	9
BOULKIEMDE	B1107	1. Male	0. no	0. None	0	0		0. 6-17 years	0. Did not complete primary	1. Farmer	0	0	0	0	9	9
BOULKIEMDE	B1107	1. Male	0. no	0. None	0	0		0. 6-17 years	0. Did not complete primary	0. Student	0	0	0	0	9	9
BOULKIEMDE	B1107	0. Female	0. no	0. None	0	0		1. 18-40 years	0. Did not complete primary	2. Housewife	0	0	0	0	9	9
BOULKIEMDE	B1107	1. Male	0. no	0. None	0	0		0. 6-17 years	0. Did not complete primary	0. Student	0	0	0	0	9	9
BOULKIEMDE	B1107	0. Female	0. no	0. None	0	0		0. 6-17 years	1. Primary Completed	0. Student	0	0	0	0	9	9
BOULKIEMDE	B1107	1. Male	0. no	0. None	0	0		1. 18-40 years	0. Did not complete primary	1. Farmer	0	0	0	0	9	9
BOULKIEMDE	B1107	0. Female	0. no	0. None	0	0		0. 6-17 years	0. Did not complete primary	1. Farmer	0	0	0	0	9	9
BOULKIEMDE	B1107	1. Male	0. no	0. None	0	0		0. 6-17 years	0. Did not complete primary	1. Farmer	0	0	0	0	9	9
BOULKIEMDE	B1107	1. Male	0. no	0. None	0	0		1. 18-40 years	0. Did not complete primary	1. Farmer	0	0	0	0	9	9
BOULKIEMDE	B1107	0. Female	0. no	0. None	0	0		1. 18-40 years	0. Did not complete primary	2. Housewife	0	0	0	0	9	9
BOULKIEMDE	B1107	1. Male	0. no	0. None	0	0		1. 18-40 years	0. Did not complete primary	1. Farmer	0	0	0	0	9	9
BOULKIEMDE	B1107	1. Male	0. no	0. None	0	0		0. 6-17 years	0. Did not complete primary	3. Comm/Salar/Skilled/Unemploed	0	0	0	0	9	9
BOULKIEMDE	B1107	0. Female	0. no	0. None	0	0		1. 18-40 years	0. Did not complete primary	3. Comm/Salar/Skilled/Unemploed	0	0	0	0	9	9
BOULKIEMDE	B1107	1. Male	0. no	0. None	0	0		2. 41 years and over	0. Did not complete primary	1. Farmer	0	0	0	0	9	9
BOULKIEMDE	B1107	0. Female	0. no	0. None	0	0		2. 41 years and over	0. Did not complete primary	2. Housewife	0	0	0	0	9	9
BOULKIEMDE	B1107	1. Male	0. no	0. None	0	0		0. 6-17 years	0. Did not complete primary	0. Student	0	0	0	0	9	9
BOULKIEMDE	B1107	1. Male	0. no	0. None	0	0		0. 6-17 years	0. Did not complete primary	1. Farmer	0	0	0	0	9	9
BOULKIEMDE	B1107	0. Female	0. no	0. None	0	0		1. 18-40 years	0. Did not complete primary	2. Housewife	0	0	0	0	9	9
BOULKIEMDE	B1107	0. Female	0. no	0. None	0	0		0. 6-17 years	2. At least secondary completed	0. Student	0	0	0	0	9	9
BOULKIEMDE	B1107	1. Male	0. no	0. None	0	0		0. 6-17 years	0. Did not complete primary	3. Comm/Salar/Skilled/Unemploed	0	0	0	0	9	9
BOULKIEMDE	B1107	0. Female	0. no	0. None	0	0		1. 18-40 years	0. Did not complete primary	1. Farmer	0	0	0	0	9	9
BOULKIEMDE	B1107	0. Female	0. no	0. None	0	0		0. 6-17 years	0. Did not complete primary	0. Student	0	0	0	0	9	9
BOULKIEMDE	B1107	1. Male	0. no	0. None	0	0		2. 41 years and over	0. Did not complete primary	1. Farmer	0	0	0	0	9	9
BOULKIEMDE	B1107	1. Male	0. no	0. None	0	0		0. 6-17 years	1. Primary Completed	0. Student	0	0	0	0	9	9
BOULKIEMDE	B1107	0. Female	0. no	0. None	0	0		2. 41 years and over	0. Did not complete primary	2. Housewife	0	0	0	0	9	9
BOULKIEMDE	B1107	1. Male	0. no	0. None	0	0		1. 18-40 years	0. Did not complete primary	3. Comm/Salar/Skilled/Unemploed	0	0	0	0	9	9
BOULKIEMDE	B1107	1. Male	0. no	0. None	0	0		1. 18-40 years	0. Did not complete primary	1. Farmer	0	0	0	0	9	9
BOULKIEMDE	B1107	1. Male	0. no	0. None	0	0		0. 6-17 years	0. Did not complete primary	1. Farmer	0	0	0	0	9	9
BOULKIEMDE	B1107	1. Male	0. no	0. None	0	0		0. 6-17 years	0. Did not complete primary	1. Farmer	0	0	0	0	9	9
BOULKIEMDE	B1107	1. Male	0. no	0. None	0	0		0. 6-17 years	0. Did not complete primary	0. Student	0	0	0	0	9	9
BOULKIEMDE	B1107	1. Male	0. no	0. None	0	0		0. 6-17 years	2. At least secondary completed	0. Student	0	0	0	0	9	9
BOULKIEMDE	B1107	0. Female	0. no	0. None	0	0		1. 18-40 years	0. Did not complete primary	2. Housewife	0	0	0	0	9	9
BOULKIEMDE	B1109	0. Female	0. no	0. None	0	0		0. 6-17 years	0. Did not complete primary	0. Student	0	0	0	0	9	9
BOULKIEMDE	B1109	0. Female	0. no	0. None	0	0		0. 6-17 years	0. Did not complete primary	0. Student	0	0	0	0	9	9
BOULKIEMDE	B1109	0. Female	0. no	0. None	0	0		1. 18-40 years	0. Did not complete primary	2. Housewife	0	0	0	0	9	9
BOULKIEMDE	B1109	0. Female	0. no	0. None	0	0		0. 6-17 years	0. Did not complete primary	0. Student	0	0	0	0	9	9
BOULKIEMDE	B1109	0. Female	0. no	0. None	0	0		0. 6-17 years	1. Primary Completed	0. Student	0	0	0	0	9	9
BOULKIEMDE	B1109	1. Male	0. no	0. None	0	0		1. 18-40 years	0. Did not complete primary	1. Farmer	0	0	0	0	9	9
BOULKIEMDE	B1109	1. Male	1. epilepsy	0. None	0	0	2	1. 18-40 years	2. At least secondary completed	0. Student	1	0	1	1	0	0
BOULKIEMDE	B1109	0. Female	0. no	0. None	0	0		0. 6-17 years	0. Did not complete primary	3. Comm/Salar/Skilled/Unemploed	0	0	0	0	9	9
BOULKIEMDE	B1109	0. Female	3. epilepsy and headache	4. epilepsy and headache	1	1	1	2. 41 years and over	0. Did not complete primary	2. Housewife	1	1	1	1	1	1
BOULKIEMDE	B1109	1. Male	0. no	0. None	0	0		0. 6-17 years	0. Did not complete primary	3. Comm/Salar/Skilled/Unemploed	0	0	0	0	9	9
BOULKIEMDE	B1109	0. Female	0. no	0. None	0	0		1. 18-40 years	0. Did not complete primary	2. Housewife	0	0	0	0	9	9
BOULKIEMDE	B1109	0. Female	0. no	0. None	0	0		1. 18-40 years	0. Did not complete primary	2. Housewife	0	0	0	0	9	9
BOULKIEMDE	B1109	0. Female	0. no	0. None	0	0		0. 6-17 years	0. Did not complete primary	2. Housewife	0	0	0	0	9	9
BOULKIEMDE	B1109	1. Male	0. no	0. None	0	0		1. 18-40 years	0. Did not complete primary	1. Farmer	0	0	0	0	9	9
BOULKIEMDE	B1109	0. Female	0. no	0. None	0	0		0. 6-17 years	0. Did not complete primary	2. Housewife	0	0	0	0	9	9
BOULKIEMDE	B1109	0. Female	0. no	0. None	0	0		2. 41 years and over	0. Did not complete primary	2. Housewife	0	0	0	0	9	9
BOULKIEMDE	B1109	1. Male	0. no	0. None	0	0		2. 41 years and over	0. Did not complete primary	1. Farmer	0	0	0	0	9	9
BOULKIEMDE	B1109	1. Male	0. no	0. None	0	0		0. 6-17 years	0. Did not complete primary	0. Student	0	0	0	0	9	9
BOULKIEMDE	B1109	1. Male	0. no	0. None	0	0		1. 18-40 years	0. Did not complete primary	1. Farmer	0	0	0	0	9	9
BOULKIEMDE	B1109	0. Female	0. no	0. None	0	0		1. 18-40 years	2. At least secondary completed	2. Housewife	0	0	0	0	9	9
BOULKIEMDE	B1109	0. Female	0. no	0. None	0	0		1. 18-40 years	0. Did not complete primary	2. Housewife	0	0	0	0	9	9
BOULKIEMDE	B1109	1. Male	0. no	0. None	0	0		2. 41 years and over	0. Did not complete primary	1. Farmer	0	0	0	0	9	9
BOULKIEMDE	B1109	0. Female	0. no	0. None	0	0		2. 41 years and over	0. Did not complete primary	2. Housewife	0	0	0	0	9	9
BOULKIEMDE	B1109	0. Female	0. no	0. None	0	0		2. 41 years and over	0. Did not complete primary	2. Housewife	0	0	0	0	9	9
BOULKIEMDE	B1109	1. Male	0. no	0. None	0	0		1. 18-40 years	0. Did not complete primary	1. Farmer	0	0	0	0	9	9
BOULKIEMDE	B1109	0. Female	0. no	0. None	0	0		1. 18-40 years	0. Did not complete primary	2. Housewife	0	0	0	0	9	9
BOULKIEMDE	B1109	0. Female	0. no	0. None	0	0		1. 18-40 years	0. Did not complete primary	2. Housewife	0	0	0	0	9	9
BOULKIEMDE	B1109	0. Female	0. no	0. None	0	0		2. 41 years and over	0. Did not complete primary	2. Housewife	0	0	0	0	9	9
BOULKIEMDE	B1109	0. Female	0. no	0. None	0	0		0. 6-17 years	0. Did not complete primary	0. Student	0	0	0	0	9	9
BOULKIEMDE	B1109	0. Female	0. no	0. None	0	0		1. 18-40 years	0. Did not complete primary	2. Housewife	0	0	0	0	9	9
BOULKIEMDE	B1109	1. Male	0. no	0. None	0	0		0. 6-17 years	0. Did not complete primary	0. Student	0	0	0	0	9	9
BOULKIEMDE	B1109	0. Female	0. no	0. None	0	0		1. 18-40 years	0. Did not complete primary	2. Housewife	0	0	0	0	9	9
BOULKIEMDE	B1109	1. Male	0. no	0. None	0	0		1. 18-40 years	1. Primary Completed	1. Farmer	0	0	0	0	9	9
BOULKIEMDE	B1109	0. Female	0. no	0. None	0	0		1. 18-40 years	0. Did not complete primary	2. Housewife	0	0	0	0	9	9
BOULKIEMDE	B1109	1. Male	0. no	0. None	0	0		0. 6-17 years	0. Did not complete primary	0. Student	0	0	0	0	9	9
BOULKIEMDE	B1109	1. Male	0. no	0. None	0	0		1. 18-40 years	0. Did not complete primary	1. Farmer	0	0	0	0	9	9
BOULKIEMDE	B1109	0. Female	0. no	0. None	0	0		0. 6-17 years	1. Primary Completed	0. Student	0	0	0	0	9	9
BOULKIEMDE	B1109	1. Male	0. no	0. None	0	0		0. 6-17 years	0. Did not complete primary	0. Student	0	0	0	0	9	9
BOULKIEMDE	B1109	0. Female	0. no	0. None	0	0		2. 41 years and over	0. Did not complete primary	2. Housewife	0	0	0	0	9	9
BOULKIEMDE	B1109	0. Female	0. no	0. None	0	0		0. 6-17 years	0. Did not complete primary	2. Housewife	0	0	0	0	9	9
BOULKIEMDE	B1109	0. Female	0. no	0. None	0	0		1. 18-40 years	0. Did not complete primary	2. Housewife	0	0	0	0	9	9
BOULKIEMDE	B1109	0. Female	0. no	0. None	0	0		0. 6-17 years	0. Did not complete primary	0. Student	0	0	0	0	9	9
BOULKIEMDE	B1109	0. Female	0. no	0. None	0	0		2. 41 years and over	0. Did not complete primary	1. Farmer	0	0	0	0	9	9
BOULKIEMDE	B1109	1. Male	0. no	0. None	0	0		0. 6-17 years	0. Did not complete primary	1. Farmer	0	0	0	0	9	9
BOULKIEMDE	B1109	0. Female	1. epilepsy	0. None	0	0	1	1. 18-40 years	0. Did not complete primary	2. Housewife	1	0	1	1	0	0
BOULKIEMDE	B1109	0. Female	0. no	0. None	0	0		0. 6-17 years	0. Did not complete primary	2. Housewife	0	0	0	0	9	9
BOULKIEMDE	B1109	1. Male	0. no	0. None	0	0		1. 18-40 years	0. Did not complete primary	1. Farmer	0	0	0	0	9	9
BOULKIEMDE	B1109	1. Male	0. no	0. None	0	0		1. 18-40 years	1. Primary Completed	1. Farmer	0	0	0	0	9	9
BOULKIEMDE	B1109	1. Male	0. no	0. None	0	0		0. 6-17 years	0. Did not complete primary	0. Student	0	0	0	0	9	9
BOULKIEMDE	B1109	1. Male	0. no	0. None	0	0		0. 6-17 years	0. Did not complete primary	0. Student	0	0	0	0	9	9
BOULKIEMDE	B1109	0. Female	0. no	0. None	0	0		0. 6-17 years	0. Did not complete primary	0. Student	0	0	0	0	9	9
BOULKIEMDE	B1109	0. Female	0. no	0. None	0	0		0. 6-17 years	0. Did not complete primary	0. Student	0	0	0	0	9	9
BOULKIEMDE	B1109	0. Female	0. no	0. None	0	0		0. 6-17 years	0. Did not complete primary	0. Student	0	0	0	0	9	9
BOULKIEMDE	B1109	1. Male	0. no	0. None	0	0		1. 18-40 years	0. Did not complete primary	1. Farmer	0	0	0	0	9	9
BOULKIEMDE	B1109	1. Male	0. no	0. None	0	0		0. 6-17 years	2. At least secondary completed	3. Comm/Salar/Skilled/Unemploed	0	0	0	0	9	9
BOULKIEMDE	B1109	1. Male	0. no	0. None	0	0		0. 6-17 years	0. Did not complete primary	0. Student	0	0	0	0	9	9
BOULKIEMDE	B1109	0. Female	0. no	0. None	0	0		2. 41 years and over	1. Primary Completed	3. Comm/Salar/Skilled/Unemploed	0	0	0	0	9	9
BOULKIEMDE	B1109	1. Male	0. no	0. None	0	0		1. 18-40 years	0. Did not complete primary	1. Farmer	0	0	0	0	9	9
BOULKIEMDE	B1109	0. Female	0. no	0. None	0	0		1. 18-40 years	0. Did not complete primary	2. Housewife	0	0	0	0	9	9
BOULKIEMDE	B1109	1. Male	0. no	0. None	0	0		0. 6-17 years	0. Did not complete primary	0. Student	0	0	0	0	9	9
BOULKIEMDE	B1109	1. Male	0. no	0. None	0	0		0. 6-17 years	0. Did not complete primary	0. Student	0	0	0	0	9	9
BOULKIEMDE	B1109	1. Male	0. no	0. None	0	0		0. 6-17 years	0. Did not complete primary	1. Farmer	0	0	0	0	9	9
BOULKIEMDE	B1109	1. Male	0. no	0. None	0	0		0. 6-17 years	0. Did not complete primary	3. Comm/Salar/Skilled/Unemploed	0	0	0	0	9	9
BOULKIEMDE	B1109	0. Female	0. no	0. None	0	0		0. 6-17 years	1. Primary Completed	0. Student	0	0	0	0	9	9
BOULKIEMDE	B1109	1. Male	0. no	0. None	0	0		0. 6-17 years	0. Did not complete primary	0. Student	0	0	0	0	9	9
BOULKIEMDE	B1109	1. Male	0. no	0. None	0	0		0. 6-17 years	1. Primary Completed	0. Student	0	0	0	0	9	9
BOULKIEMDE	B1109	1. Male	0. no	0. None	0	0		0. 6-17 years	0. Did not complete primary	0. Student	0	0	0	0	9	9
BOULKIEMDE	B1109	1. Male	0. no	0. None	0	0		2. 41 years and over	0. Did not complete primary	1. Farmer	0	0	0	0	9	9
BOULKIEMDE	B1109	1. Male	0. no	0. None	0	0		2. 41 years and over	0. Did not complete primary	1. Farmer	0	0	0	0	9	9
BOULKIEMDE	B1109	1. Male	0. no	0. None	0	0		1. 18-40 years	0. Did not complete primary	1. Farmer	0	0	0	0	9	9
BOULKIEMDE	B1109	0. Female	0. no	0. None	0	0		0. 6-17 years	0. Did not complete primary	0. Student	0	0	0	0	9	9
BOULKIEMDE	B1109	1. Male	0. no	0. None	0	0		1. 18-40 years	0. Did not complete primary	1. Farmer	0	0	0	0	9	9
BOULKIEMDE	B1109	1. Male	0. no	0. None	0	0		2. 41 years and over	0. Did not complete primary	1. Farmer	0	0	0	0	9	9
BOULKIEMDE	B1109	0. Female	0. no	0. None	0	0		1. 18-40 years	0. Did not complete primary	2. Housewife	0	0	0	0	9	9
BOULKIEMDE	B1109	0. Female	0. no	0. None	0	0		1. 18-40 years	0. Did not complete primary	2. Housewife	0	0	0	0	9	9
BOULKIEMDE	B1109	1. Male	0. no	0. None	0	0		0. 6-17 years	0. Did not complete primary	0. Student	0	0	0	0	9	9
BOULKIEMDE	B1109	0. Female	0. no	0. None	0	0		2. 41 years and over	0. Did not complete primary	2. Housewife	0	0	0	0	9	9
BOULKIEMDE	B1109	1. Male	0. no	0. None	0	0		0. 6-17 years	0. Did not complete primary	0. Student	0	0	0	0	9	9
BOULKIEMDE	B1109	0. Female	0. no	0. None	0	0		0. 6-17 years	2. At least secondary completed	0. Student	0	0	0	0	9	9
BOULKIEMDE	B1109	0. Female	0. no	0. None	0	0		2. 41 years and over	0. Did not complete primary	2. Housewife	0	0	0	0	9	9
BOULKIEMDE	B1201	1. Male	0. no	0. None	0	0		2. 41 years and over	0. Did not complete primary	1. Farmer	0	0	0	0	9	9
BOULKIEMDE	B1201	0. Female	0. no	0. None	0	0		0. 6-17 years	0. Did not complete primary	0. Student	0	0	0	0	9	9
BOULKIEMDE	B1201	0. Female	0. no	0. None	0	0		2. 41 years and over	0. Did not complete primary	1. Farmer	0	0	0	0	9	9
BOULKIEMDE	B1201	1. Male	3. epilepsy and headache	0. None	0	0	1	1. 18-40 years	0. Did not complete primary	1. Farmer	1	1	1	1	0	0
BOULKIEMDE	B1201	1. Male	0. no	0. None	0	0	1	1. 18-40 years	0. Did not complete primary	1. Farmer	0	0	0	0	0	0
BOULKIEMDE	B1201	1. Male	0. no	0. None	0	0		0. 6-17 years	0. Did not complete primary	1. Farmer	0	0	0	0	9	9
BOULKIEMDE	B1201	0. Female	0. no	0. None	0	0		1. 18-40 years	0. Did not complete primary	2. Housewife	0	0	0	0	9	9
BOULKIEMDE	B1201	0. Female	0. no	0. None	0	0	1	0. 6-17 years	0. Did not complete primary	2. Housewife	0	0	0	0	0	0
BOULKIEMDE	B1201	1. Male	0. no	0. None	0	0		2. 41 years and over	0. Did not complete primary	1. Farmer	0	0	0	0	9	9
BOULKIEMDE	B1201	1. Male	0. no	0. None	0	0		0. 6-17 years	0. Did not complete primary	1. Farmer	0	0	0	0	9	9
BOULKIEMDE	B1201	0. Female	0. no	0. None	0	0		0. 6-17 years	0. Did not complete primary	0. Student	0	0	0	0	9	9
BOULKIEMDE	B1201	1. Male	0. no	0. None	0	0		0. 6-17 years	0. Did not complete primary	3. Comm/Salar/Skilled/Unemploed	0	0	0	0	9	9
BOULKIEMDE	B1201	1. Male	1. epilepsy	0. None	0	0	1	2. 41 years and over	0. Did not complete primary	1. Farmer	1	0	1	1	0	0
BOULKIEMDE	B1201	1. Male	0. no	0. None	0	0	1	2. 41 years and over	0. Did not complete primary	1. Farmer	0	0	0	0	0	0
BOULKIEMDE	B1201	1. Male	0. no	0. None	0	0		1. 18-40 years	0. Did not complete primary	1. Farmer	0	0	0	0	9	9
BOULKIEMDE	B1201	1. Male	0. no	0. None	0	0		1. 18-40 years	0. Did not complete primary	1. Farmer	0	0	0	0	9	9
BOULKIEMDE	B1201	0. Female	0. no	0. None	0	0		0. 6-17 years	0. Did not complete primary	2. Housewife	0	0	0	0	9	9
BOULKIEMDE	B1201	0. Female	0. no	0. None	0	0		0. 6-17 years	0. Did not complete primary	0. Student	0	0	0	0	9	9
BOULKIEMDE	B1201	0. Female	0. no	0. None	0	0		0. 6-17 years	0. Did not complete primary	2. Housewife	0	0	0	0	9	9
BOULKIEMDE	B1201	0. Female	0. no	0. None	0	0		0. 6-17 years	0. Did not complete primary	2. Housewife	0	0	0	0	9	9
BOULKIEMDE	B1201	0. Female	0. no	0. None	0	0		1. 18-40 years	1. Primary Completed	2. Housewife	0	0	0	0	9	9
BOULKIEMDE	B1201	0. Female	0. no	0. None	0	0		2. 41 years and over	0. Did not complete primary	2. Housewife	0	0	0	0	9	9
BOULKIEMDE	B1201	1. Male	0. no	0. None	0	0		2. 41 years and over	0. Did not complete primary	1. Farmer	0	0	0	0	9	9
BOULKIEMDE	B1201	0. Female	0. no	0. None	0	0		2. 41 years and over	0. Did not complete primary	2. Housewife	0	0	0	0	9	9
BOULKIEMDE	B1201	1. Male	0. no	0. None	0	0		2. 41 years and over	0. Did not complete primary	1. Farmer	0	0	0	0	9	9
BOULKIEMDE	B1201	1. Male	0. no	0. None	0	0		0. 6-17 years	0. Did not complete primary	1. Farmer	0	0	0	0	9	9
BOULKIEMDE	B1201	1. Male	0. no	0. None	0	0		2. 41 years and over	0. Did not complete primary	1. Farmer	0	0	0	0	9	9
BOULKIEMDE	B1201	1. Male	0. no	0. None	0	0		2. 41 years and over	0. Did not complete primary	1. Farmer	0	0	0	0	9	9
BOULKIEMDE	B1201	0. Female	2. headache	3. headache only	0	1	1	2. 41 years and over	1. Primary Completed	1. Farmer	0	1	1	1	0	1
BOULKIEMDE	B1201	1. Male	0. no	0. None	0	0		0. 6-17 years	0. Did not complete primary	3. Comm/Salar/Skilled/Unemploed	0	0	0	0	9	9
BOULKIEMDE	B1201	1. Male	0. no	0. None	0	0		0. 6-17 years	0. Did not complete primary	1. Farmer	0	0	0	0	9	9
BOULKIEMDE	B1201	1. Male	0. no	0. None	0	0		0. 6-17 years	0. Did not complete primary	2. Housewife	0	0	0	0	9	9
BOULKIEMDE	B1201	0. Female	0. no	0. None	0	0		0. 6-17 years	0. Did not complete primary	0. Student	0	0	0	0	9	9
BOULKIEMDE	B1201	0. Female	0. no	0. None	0	0		0. 6-17 years	0. Did not complete primary	2. Housewife	0	0	0	0	9	9
BOULKIEMDE	B1201	1. Male	0. no	0. None	0	0		2. 41 years and over	0. Did not complete primary	1. Farmer	0	0	0	0	9	9
BOULKIEMDE	B1201	1. Male	0. no	0. None	0	0	1	0. 6-17 years	0. Did not complete primary	1. Farmer	0	0	0	0	0	0
BOULKIEMDE	B1201	0. Female	0. no	0. None	0	0		0. 6-17 years	0. Did not complete primary	0. Student	0	0	0	0	9	9
BOULKIEMDE	B1201	1. Male	0. no	0. None	0	0		0. 6-17 years	1. Primary Completed	0. Student	0	0	0	0	9	9
BOULKIEMDE	B1201	0. Female	0. no	0. None	0	0		1. 18-40 years	0. Did not complete primary	2. Housewife	0	0	0	0	9	9
BOULKIEMDE	B1201	1. Male	0. no	0. None	0	0		1. 18-40 years	0. Did not complete primary	1. Farmer	0	0	0	0	9	9
BOULKIEMDE	B1201	0. Female	0. no	0. None	0	0		2. 41 years and over	0. Did not complete primary	1. Farmer	0	0	0	0	9	9
BOULKIEMDE	B1201	0. Female	0. no	0. None	0	0		0. 6-17 years	1. Primary Completed	0. Student	0	0	0	0	9	9
BOULKIEMDE	B1201	1. Male	0. no	0. None	0	0		0. 6-17 years	0. Did not complete primary	0. Student	0	0	0	0	9	9
BOULKIEMDE	B1201	1. Male	0. no	0. None	0	0		2. 41 years and over	0. Did not complete primary	1. Farmer	0	0	0	0	9	9
BOULKIEMDE	B1201	0. Female	0. no	0. None	0	0	1	2. 41 years and over	0. Did not complete primary	2. Housewife	0	0	0	0	0	0
BOULKIEMDE	B1201	0. Female	1. epilepsy	1. epilepsy only	1	0	1	0. 6-17 years	0. Did not complete primary	0. Student	1	0	1	1	1	0
BOULKIEMDE	B1201	0. Female	0. no	0. None	0	0		0. 6-17 years	0. Did not complete primary	1. Farmer	0	0	0	0	9	9
BOULKIEMDE	B1201	0. Female	0. no	0. None	0	0		1. 18-40 years	0. Did not complete primary	2. Housewife	0	0	0	0	9	9
BOULKIEMDE	B1201	0. Female	0. no	0. None	0	0		1. 18-40 years	0. Did not complete primary	2. Housewife	0	0	0	0	9	9
BOULKIEMDE	B1201	1. Male	0. no	0. None	0	0		1. 18-40 years	1. Primary Completed	0. Student	0	0	0	0	9	9
BOULKIEMDE	B1201	1. Male	0. no	0. None	0	0		2. 41 years and over	0. Did not complete primary	1. Farmer	0	0	0	0	9	9
BOULKIEMDE	B1201	1. Male	1. epilepsy	0. None	0	0	1	2. 41 years and over	0. Did not complete primary	1. Farmer	1	0	1	1	0	0
BOULKIEMDE	B1201	1. Male	0. no	0. None	0	0		0. 6-17 years	0. Did not complete primary	1. Farmer	0	0	0	0	9	9
BOULKIEMDE	B1201	0. Female	0. no	0. None	0	0		2. 41 years and over	0. Did not complete primary	2. Housewife	0	0	0	0	9	9
BOULKIEMDE	B1201	0. Female	1. epilepsy	0. None	0	0	1	2. 41 years and over	0. Did not complete primary	3. Comm/Salar/Skilled/Unemploed	1	0	1	1	0	0
BOULKIEMDE	B1201	1. Male	0. no	0. None	0	0		1. 18-40 years	0. Did not complete primary	1. Farmer	0	0	0	0	9	9
BOULKIEMDE	B1201	1. Male	0. no	0. None	0	0		0. 6-17 years	1. Primary Completed	0. Student	0	0	0	0	9	9
BOULKIEMDE	B1201	1. Male	0. no	0. None	0	0		2. 41 years and over	0. Did not complete primary	1. Farmer	0	0	0	0	9	9
BOULKIEMDE	B1201	0. Female	0. no	0. None	0	0		1. 18-40 years	1. Primary Completed	2. Housewife	0	0	0	0	9	9
BOULKIEMDE	B1201	1. Male	0. no	0. None	0	0		2. 41 years and over	0. Did not complete primary	1. Farmer	0	0	0	0	9	9
BOULKIEMDE	B1201	0. Female	0. no	0. None	0	0		0. 6-17 years	0. Did not complete primary	3. Comm/Salar/Skilled/Unemploed	0	0	0	0	9	9
BOULKIEMDE	B1201	1. Male	0. no	0. None	0	0		2. 41 years and over	0. Did not complete primary	1. Farmer	0	0	0	0	9	9
BOULKIEMDE	B1201	1. Male	0. no	0. None	0	0		2. 41 years and over	0. Did not complete primary	1. Farmer	0	0	0	0	9	9
BOULKIEMDE	B1201	0. Female	0. no	0. None	0	0		0. 6-17 years	1. Primary Completed	0. Student	0	0	0	0	9	9
BOULKIEMDE	B1201	0. Female	0. no	0. None	0	0		1. 18-40 years	0. Did not complete primary	2. Housewife	0	0	0	0	9	9
BOULKIEMDE	B1201	0. Female	0. no	0. None	0	0		0. 6-17 years	0. Did not complete primary	2. Housewife	0	0	0	0	9	9
BOULKIEMDE	B1201	0. Female	0. no	0. None	0	0		0. 6-17 years	0. Did not complete primary	0. Student	0	0	0	0	9	9
BOULKIEMDE	B1201	0. Female	0. no	0. None	0	0		1. 18-40 years	0. Did not complete primary	2. Housewife	0	0	0	0	9	9
BOULKIEMDE	B1201	0. Female	0. no	0. None	0	0		0. 6-17 years	2. At least secondary completed	2. Housewife	0	0	0	0	9	9
BOULKIEMDE	B1201	1. Male	0. no	0. None	0	0		2. 41 years and over	0. Did not complete primary	1. Farmer	0	0	0	0	9	9
BOULKIEMDE	B1201	1. Male	0. no	0. None	0	0	1	2. 41 years and over	0. Did not complete primary	1. Farmer	0	0	0	0	0	0
BOULKIEMDE	B1201	1. Male	0. no	0. None	0	0		2. 41 years and over	0. Did not complete primary	1. Farmer	0	0	0	0	9	9
BOULKIEMDE	B1201	0. Female	1. epilepsy	1. epilepsy only	1	0	1	1. 18-40 years	0. Did not complete primary	2. Housewife	1	0	1	1	1	0
BOULKIEMDE	B1201	0. Female	0. no	0. None	0	0		2. 41 years and over	0. Did not complete primary	1. Farmer	0	0	0	0	9	9
BOULKIEMDE	B1201	0. Female	0. no	0. None	0	0	1	1. 18-40 years	0. Did not complete primary	2. Housewife	0	0	0	0	0	0
BOULKIEMDE	B1201	1. Male	0. no	0. None	0	0		0. 6-17 years	0. Did not complete primary	0. Student	0	0	0	0	9	9
BOULKIEMDE	B1201	0. Female	0. no	0. None	0	0	1	0. 6-17 years	2. At least secondary completed	2. Housewife	0	0	0	0	0	0
BOULKIEMDE	B1201	1. Male	0. no	0. None	0	0		2. 41 years and over	0. Did not complete primary	1. Farmer	0	0	0	0	9	9
BOULKIEMDE	B1201	0. Female	0. no	0. None	0	0		1. 18-40 years	0. Did not complete primary	2. Housewife	0	0	0	0	9	9
BOULKIEMDE	B1201	1. Male	0. no	0. None	0	0		0. 6-17 years	1. Primary Completed	0. Student	0	0	0	0	9	9
BOULKIEMDE	B1214	0. Female	0. no	0. None	0	0		0. 6-17 years	2. At least secondary completed	0. Student	0	0	0	0	9	9
BOULKIEMDE	B1214	1. Male	0. no	0. None	0	0		0. 6-17 years	2. At least secondary completed	0. Student	0	0	0	0	9	9
BOULKIEMDE	B1214	0. Female	1. epilepsy	1. epilepsy only	1	0	1	0. 6-17 years	0. Did not complete primary	2. Housewife	1	0	1	1	1	0
BOULKIEMDE	B1214	1. Male	0. no	0. None	0	0		2. 41 years and over	0. Did not complete primary	3. Comm/Salar/Skilled/Unemploed	0	0	0	0	9	9
BOULKIEMDE	B1214	0. Female	0. no	0. None	0	0		2. 41 years and over	0. Did not complete primary	2. Housewife	0	0	0	0	9	9
BOULKIEMDE	B1214	1. Male	0. no	0. None	0	0		2. 41 years and over	0. Did not complete primary	1. Farmer	0	0	0	0	9	9
BOULKIEMDE	B1214	1. Male	0. no	0. None	0	0	1	0. 6-17 years	1. Primary Completed	0. Student	0	0	0	0	0	0
BOULKIEMDE	B1214	1. Male	0. no	0. None	0	0		2. 41 years and over	0. Did not complete primary	1. Farmer	0	0	0	0	9	9
BOULKIEMDE	B1214	0. Female	0. no	0. None	0	0		0. 6-17 years	0. Did not complete primary	2. Housewife	0	0	0	0	9	9
BOULKIEMDE	B1214	0. Female	0. no	0. None	0	0		1. 18-40 years	0. Did not complete primary	2. Housewife	0	0	0	0	9	9
BOULKIEMDE	B1214	0. Female	0. no	0. None	0	0	1	1. 18-40 years	1. Primary Completed	0. Student	0	0	0	0	0	0
BOULKIEMDE	B1214	1. Male	0. no	0. None	0	0		0. 6-17 years	0. Did not complete primary	0. Student	0	0	0	0	9	9
BOULKIEMDE	B1214	1. Male	0. no	0. None	0	0		0. 6-17 years	0. Did not complete primary	0. Student	0	0	0	0	9	9
BOULKIEMDE	B1214	0. Female	0. no	0. None	0	0		0. 6-17 years	0. Did not complete primary	0. Student	0	0	0	0	9	9
BOULKIEMDE	B1214	1. Male	0. no	0. None	0	0		1. 18-40 years	0. Did not complete primary	1. Farmer	0	0	0	0	9	9
BOULKIEMDE	B1214	1. Male	0. no	0. None	0	0		0. 6-17 years	0. Did not complete primary	0. Student	0	0	0	0	9	9
BOULKIEMDE	B1214	0. Female	0. no	0. None	0	0		2. 41 years and over	0. Did not complete primary	2. Housewife	0	0	0	0	9	9
BOULKIEMDE	B1214	1. Male	0. no	0. None	0	0		0. 6-17 years	1. Primary Completed	0. Student	0	0	0	0	9	9
BOULKIEMDE	B1214	1. Male	0. no	0. None	0	0		0. 6-17 years	0. Did not complete primary	0. Student	0	0	0	0	9	9
BOULKIEMDE	B1214	0. Female	0. no	0. None	0	0	1	1. 18-40 years	1. Primary Completed	2. Housewife	0	0	0	0	0	0
BOULKIEMDE	B1214	1. Male	0. no	0. None	0	0		1. 18-40 years	0. Did not complete primary	3. Comm/Salar/Skilled/Unemploed	0	0	0	0	9	9
BOULKIEMDE	B1214	1. Male	0. no	0. None	0	0	1	0. 6-17 years	1. Primary Completed	0. Student	0	0	0	0	0	0
BOULKIEMDE	B1214	1. Male	1. epilepsy	1. epilepsy only	1	0	1	2. 41 years and over	0. Did not complete primary	1. Farmer	1	0	1	1	1	0
BOULKIEMDE	B1214	1. Male	0. no	0. None	0	0		0. 6-17 years	0. Did not complete primary	0. Student	0	0	0	0	9	9
BOULKIEMDE	B1214	0. Female	3. epilepsy and headache	4. epilepsy and headache	1	1	1	1. 18-40 years	1. Primary Completed	3. Comm/Salar/Skilled/Unemploed	1	1	1	1	1	1
BOULKIEMDE	B1214	1. Male	0. no	0. None	0	0	1	0. 6-17 years	0. Did not complete primary	0. Student	0	0	0	0	0	0
BOULKIEMDE	B1214	0. Female	0. no	0. None	0	0		1. 18-40 years	0. Did not complete primary	2. Housewife	0	0	0	0	9	9
BOULKIEMDE	B1214	0. Female	0. no	0. None	0	0		1. 18-40 years	0. Did not complete primary	2. Housewife	0	0	0	0	9	9
BOULKIEMDE	B1214	0. Female	0. no	0. None	0	0		1. 18-40 years	0. Did not complete primary	2. Housewife	0	0	0	0	9	9
BOULKIEMDE	B1214	1. Male	0. no	0. None	0	0		0. 6-17 years	0. Did not complete primary	0. Student	0	0	0	0	9	9
BOULKIEMDE	B1214	1. Male	0. no	0. None	0	0	1	2. 41 years and over	0. Did not complete primary	1. Farmer	0	0	0	0	0	0
BOULKIEMDE	B1214	0. Female	0. no	0. None	0	0		2. 41 years and over	0. Did not complete primary	2. Housewife	0	0	0	0	9	9
BOULKIEMDE	B1214	1. Male	0. no	0. None	0	0		0. 6-17 years	2. At least secondary completed	1. Farmer	0	0	0	0	9	9
BOULKIEMDE	B1214	1. Male	0. no	0. None	0	0		0. 6-17 years	0. Did not complete primary	0. Student	0	0	0	0	9	9
BOULKIEMDE	B1214	1. Male	0. no	0. None	0	0		2. 41 years and over	0. Did not complete primary	1. Farmer	0	0	0	0	9	9
BOULKIEMDE	B1214	0. Female	3. epilepsy and headache	0. None	0	0	1	2. 41 years and over	0. Did not complete primary	1. Farmer	1	1	1	1	0	0
BOULKIEMDE	B1214	0. Female	0. no	3. headache only	0	1	1	1. 18-40 years	0. Did not complete primary	2. Housewife	0	0	0	0	0	1
BOULKIEMDE	B1214	1. Male	0. no	0. None	0	0		2. 41 years and over	0. Did not complete primary	1. Farmer	0	0	0	0	9	9
BOULKIEMDE	B1214	1. Male	0. no	0. None	0	0		2. 41 years and over	0. Did not complete primary	3. Comm/Salar/Skilled/Unemploed	0	0	0	0	9	9
BOULKIEMDE	B1214	0. Female	0. no	0. None	0	0		0. 6-17 years	0. Did not complete primary	0. Student	0	0	0	0	9	9
BOULKIEMDE	B1214	1. Male	0. no	0. None	0	0		1. 18-40 years	0. Did not complete primary	3. Comm/Salar/Skilled/Unemploed	0	0	0	0	9	9
BOULKIEMDE	B1214	1. Male	0. no	0. None	0	0		1. 18-40 years	0. Did not complete primary	1. Farmer	0	0	0	0	9	9
BOULKIEMDE	B1214	1. Male	0. no	0. None	0	0	1	2. 41 years and over	0. Did not complete primary	1. Farmer	0	0	0	0	0	0
BOULKIEMDE	B1214	0. Female	0. no	0. None	0	0		2. 41 years and over	0. Did not complete primary	2. Housewife	0	0	0	0	9	9
BOULKIEMDE	B1214	1. Male	0. no	0. None	0	0		2. 41 years and over	0. Did not complete primary	1. Farmer	0	0	0	0	9	9
BOULKIEMDE	B1214	0. Female	0. no	0. None	0	0		1. 18-40 years	0. Did not complete primary	2. Housewife	0	0	0	0	9	9
BOULKIEMDE	B1214	0. Female	0. no	0. None	0	0		0. 6-17 years	0. Did not complete primary	0. Student	0	0	0	0	9	9
BOULKIEMDE	B1214	0. Female	0. no	0. None	0	0		0. 6-17 years	0. Did not complete primary	0. Student	0	0	0	0	9	9
BOULKIEMDE	B1214	0. Female	0. no	0. None	0	0		1. 18-40 years	0. Did not complete primary	2. Housewife	0	0	0	0	9	9
BOULKIEMDE	B1214	1. Male	0. no	0. None	0	0	1	2. 41 years and over	0. Did not complete primary	1. Farmer	0	0	0	0	0	0
BOULKIEMDE	B1214	1. Male	0. no	0. None	0	0		2. 41 years and over	0. Did not complete primary	1. Farmer	0	0	0	0	9	9
BOULKIEMDE	B1214	0. Female	0. no	0. None	0	0		1. 18-40 years	0. Did not complete primary	1. Farmer	0	0	0	0	9	9
BOULKIEMDE	B1214	1. Male	0. no	0. None	0	0		2. 41 years and over	0. Did not complete primary	1. Farmer	0	0	0	0	9	9
BOULKIEMDE	B1214	0. Female	0. no	0. None	0	0		0. 6-17 years	1. Primary Completed	1. Farmer	0	0	0	0	9	9
BOULKIEMDE	B1214	1. Male	0. no	0. None	0	0		0. 6-17 years	0. Did not complete primary	0. Student	0	0	0	0	9	9
BOULKIEMDE	B1214	0. Female	0. no	0. None	0	0		2. 41 years and over	0. Did not complete primary	2. Housewife	0	0	0	0	9	9
BOULKIEMDE	B1214	1. Male	0. no	0. None	0	0		2. 41 years and over	0. Did not complete primary	1. Farmer	0	0	0	0	9	9
BOULKIEMDE	B1214	1. Male	0. no	0. None	0	0		1. 18-40 years	0. Did not complete primary	1. Farmer	0	0	0	0	9	9
BOULKIEMDE	B1214	0. Female	0. no	0. None	0	0		1. 18-40 years	0. Did not complete primary	2. Housewife	0	0	0	0	9	9
BOULKIEMDE	B1214	0. Female	0. no	0. None	0	0		0. 6-17 years	0. Did not complete primary	0. Student	0	0	0	0	9	9
BOULKIEMDE	B1214	1. Male	0. no	0. None	0	0		0. 6-17 years	0. Did not complete primary	3. Comm/Salar/Skilled/Unemploed	0	0	0	0	9	9
BOULKIEMDE	B1214	1. Male	0. no	0. None	0	0		2. 41 years and over	0. Did not complete primary	1. Farmer	0	0	0	0	9	9
BOULKIEMDE	B1214	0. Female	0. no	0. None	0	0		1. 18-40 years	0. Did not complete primary	1. Farmer	0	0	0	0	9	9
BOULKIEMDE	B1214	0. Female	0. no	0. None	0	0		2. 41 years and over	0. Did not complete primary	2. Housewife	0	0	0	0	9	9
BOULKIEMDE	B1214	0. Female	0. no	0. None	0	0		1. 18-40 years	0. Did not complete primary	2. Housewife	0	0	0	0	9	9
BOULKIEMDE	B1214	0. Female	0. no	0. None	0	0		2. 41 years and over	0. Did not complete primary	2. Housewife	0	0	0	0	9	9
BOULKIEMDE	B1214	1. Male	0. no	0. None	0	0		2. 41 years and over	0. Did not complete primary	1. Farmer	0	0	0	0	9	9
BOULKIEMDE	B1214	0. Female	0. no	0. None	0	0		1. 18-40 years	0. Did not complete primary	2. Housewife	0	0	0	0	9	9
BOULKIEMDE	B1214	0. Female	0. no	0. None	0	0		1. 18-40 years	0. Did not complete primary	2. Housewife	0	0	0	0	9	9
BOULKIEMDE	B1214	0. Female	0. no	0. None	0	0		2. 41 years and over	0. Did not complete primary	2. Housewife	0	0	0	0	9	9
BOULKIEMDE	B1214	1. Male	0. no	0. None	0	0		2. 41 years and over	0. Did not complete primary	1. Farmer	0	0	0	0	9	9
BOULKIEMDE	B1214	0. Female	0. no	0. None	0	0		0. 6-17 years	0. Did not complete primary	0. Student	0	0	0	0	9	9
BOULKIEMDE	B1214	0. Female	0. no	0. None	0	0		2. 41 years and over	0. Did not complete primary	2. Housewife	0	0	0	0	9	9
BOULKIEMDE	B1214	0. Female	0. no	0. None	0	0		2. 41 years and over	0. Did not complete primary	2. Housewife	0	0	0	0	9	9
BOULKIEMDE	B1214	1. Male	0. no	0. None	0	0		0. 6-17 years	0. Did not complete primary	1. Farmer	0	0	0	0	9	9
BOULKIEMDE	B1214	0. Female	0. no	0. None	0	0	1	1. 18-40 years	0. Did not complete primary	2. Housewife	0	0	0	0	0	0
BOULKIEMDE	B1214	0. Female	0. no	1. epilepsy only	1	0	1	2. 41 years and over	0. Did not complete primary	1. Farmer	0	0	0	0	1	0
BOULKIEMDE	B1214	0. Female	0. no	0. None	0	0		2. 41 years and over	0. Did not complete primary	2. Housewife	0	0	0	0	9	9
BOULKIEMDE	B1214	0. Female	0. no	0. None	0	0		2. 41 years and over	0. Did not complete primary	2. Housewife	0	0	0	0	9	9
BOULKIEMDE	B1214	0. Female	0. no	0. None	0	0		1. 18-40 years	0. Did not complete primary	2. Housewife	0	0	0	0	9	9
BOULKIEMDE	B1302	0. Female	1. epilepsy	1. epilepsy only	1	0	1	1. 18-40 years	0. Did not complete primary	2. Housewife	1	0	1	1	1	0
BOULKIEMDE	B1302	0. Female	0. no	0. None	0	0		1. 18-40 years	1. Primary Completed	2. Housewife	0	0	0	0	9	9
BOULKIEMDE	B1302	1. Male	0. no	0. None	0	0		2. 41 years and over	0. Did not complete primary	1. Farmer	0	0	0	0	9	9
BOULKIEMDE	B1302	0. Female	0. no	0. None	0	0		2. 41 years and over	0. Did not complete primary	2. Housewife	0	0	0	0	9	9
BOULKIEMDE	B1302	0. Female	0. no	0. None	0	0		0. 6-17 years	0. Did not complete primary	0. Student	0	0	0	0	9	9
BOULKIEMDE	B1302	0. Female	0. no	0. None	0	0		0. 6-17 years	1. Primary Completed	0. Student	0	0	0	0	9	9
BOULKIEMDE	B1302	0. Female	0. no	0. None	0	0		2. 41 years and over	0. Did not complete primary	2. Housewife	0	0	0	0	9	9
BOULKIEMDE	B1302	0. Female	0. no	0. None	0	0		0. 6-17 years	0. Did not complete primary	2. Housewife	0	0	0	0	9	9
BOULKIEMDE	B1302	1. Male	0. no	0. None	0	0		2. 41 years and over	0. Did not complete primary	1. Farmer	0	0	0	0	9	9
BOULKIEMDE	B1302	1. Male	0. no	0. None	0	0	1	1. 18-40 years	1. Primary Completed	0. Student	0	0	0	0	0	0
BOULKIEMDE	B1302	1. Male	3. epilepsy and headache	0. None	0	0		2. 41 years and over	0. Did not complete primary	1. Farmer	0	0	1	1	9	9
BOULKIEMDE	B1302	0. Female	0. no	0. None	0	0		1. 18-40 years	0. Did not complete primary	2. Housewife	0	0	0	0	9	9
BOULKIEMDE	B1302	1. Male	0. no	0. None	0	0		0. 6-17 years	2. At least secondary completed	0. Student	0	0	0	0	9	9
BOULKIEMDE	B1302	0. Female	0. no	0. None	0	0		2. 41 years and over	0. Did not complete primary	2. Housewife	0	0	0	0	9	9
BOULKIEMDE	B1302	0. Female	0. no	0. None	0	0		1. 18-40 years	0. Did not complete primary	2. Housewife	0	0	0	0	9	9
BOULKIEMDE	B1302	1. Male	0. no	0. None	0	0		0. 6-17 years	1. Primary Completed	0. Student	0	0	0	0	9	9
BOULKIEMDE	B1302	0. Female	0. no	0. None	0	0		0. 6-17 years	0. Did not complete primary	0. Student	0	0	0	0	9	9
BOULKIEMDE	B1302	1. Male	0. no	0. None	0	0		0. 6-17 years	0. Did not complete primary	0. Student	0	0	0	0	9	9
BOULKIEMDE	B1302	0. Female	0. no	0. None	0	0		2. 41 years and over	0. Did not complete primary	2. Housewife	0	0	0	0	9	9
BOULKIEMDE	B1302	1. Male	0. no	0. None	0	0		0. 6-17 years	0. Did not complete primary	0. Student	0	0	0	0	9	9
BOULKIEMDE	B1302	0. Female	0. no	0. None	0	0		0. 6-17 years	0. Did not complete primary	0. Student	0	0	0	0	9	9
BOULKIEMDE	B1302	1. Male	0. no	0. None	0	0		1. 18-40 years	0. Did not complete primary	1. Farmer	0	0	0	0	9	9
BOULKIEMDE	B1302	0. Female	0. no	0. None	0	0		1. 18-40 years	0. Did not complete primary	2. Housewife	0	0	0	0	9	9
BOULKIEMDE	B1302	1. Male	0. no	0. None	0	0		2. 41 years and over	0. Did not complete primary	1. Farmer	0	0	0	0	9	9
BOULKIEMDE	B1302	0. Female	0. no	0. None	0	0	1	2. 41 years and over	0. Did not complete primary	2. Housewife	0	0	0	0	0	0
BOULKIEMDE	B1302	1. Male	0. no	0. None	0	0		1. 18-40 years	0. Did not complete primary	1. Farmer	0	0	0	0	9	9
BOULKIEMDE	B1302	0. Female	0. no	0. None	0	0		2. 41 years and over	0. Did not complete primary	3. Comm/Salar/Skilled/Unemploed	0	0	0	0	9	9
BOULKIEMDE	B1302	0. Female	0. no	0. None	0	0		0. 6-17 years	0. Did not complete primary	0. Student	0	0	0	0	9	9
BOULKIEMDE	B1302	1. Male	0. no	0. None	0	0	1	2. 41 years and over	0. Did not complete primary	2. Housewife	0	0	0	0	0	0
BOULKIEMDE	B1302	1. Male	0. no	0. None	0	0		2. 41 years and over	0. Did not complete primary	1. Farmer	0	0	0	0	9	9
BOULKIEMDE	B1302	0. Female	0. no	0. None	0	0		1. 18-40 years	0. Did not complete primary	2. Housewife	0	0	0	0	9	9
BOULKIEMDE	B1302	0. Female	0. no	0. None	0	0		1. 18-40 years	0. Did not complete primary	2. Housewife	0	0	0	0	9	9
BOULKIEMDE	B1302	0. Female	3. epilepsy and headache	4. epilepsy and headache	1	1	1	1. 18-40 years	1. Primary Completed	2. Housewife	1	1	1	1	1	1
BOULKIEMDE	B1302	1. Male	0. no	0. None	0	0		0. 6-17 years	0. Did not complete primary	1. Farmer	0	0	0	0	9	9
BOULKIEMDE	B1302	0. Female	0. no	0. None	0	0		1. 18-40 years	0. Did not complete primary	2. Housewife	0	0	0	0	9	9
BOULKIEMDE	B1302	1. Male	0. no	0. None	0	0		0. 6-17 years	0. Did not complete primary	1. Farmer	0	0	0	0	9	9
BOULKIEMDE	B1302	1. Male	0. no	0. None	0	0	1	1. 18-40 years	0. Did not complete primary	1. Farmer	0	0	0	0	0	0
BOULKIEMDE	B1302	1. Male	0. no	0. None	0	0		1. 18-40 years	0. Did not complete primary	1. Farmer	0	0	0	0	9	9
BOULKIEMDE	B1302	0. Female	0. no	0. None	0	0		1. 18-40 years	0. Did not complete primary	2. Housewife	0	0	0	0	9	9
BOULKIEMDE	B1302	1. Male	0. no	0. None	0	0		2. 41 years and over	0. Did not complete primary	1. Farmer	0	0	0	0	9	9
BOULKIEMDE	B1302	1. Male	0. no	0. None	0	0		1. 18-40 years	0. Did not complete primary	3. Comm/Salar/Skilled/Unemploed	0	0	0	0	9	9
BOULKIEMDE	B1302	0. Female	0. no	0. None	0	0		0. 6-17 years	0. Did not complete primary	0. Student	0	0	0	0	9	9
BOULKIEMDE	B1302	0. Female	0. no	0. None	0	0		2. 41 years and over	0. Did not complete primary	2. Housewife	0	0	0	0	9	9
BOULKIEMDE	B1302	1. Male	0. no	0. None	0	0		1. 18-40 years	0. Did not complete primary	1. Farmer	0	0	0	0	9	9
BOULKIEMDE	B1302	1. Male	0. no	0. None	0	0		2. 41 years and over	0. Did not complete primary	1. Farmer	0	0	0	0	9	9
BOULKIEMDE	B1302	1. Male	0. no	0. None	0	0		2. 41 years and over	0. Did not complete primary	1. Farmer	0	0	0	0	9	9
BOULKIEMDE	B1302	1. Male	0. no	0. None	0	0		2. 41 years and over	0. Did not complete primary	1. Farmer	0	0	0	0	9	9
BOULKIEMDE	B1302	1. Male	0. no	0. None	0	0		2. 41 years and over	0. Did not complete primary	2. Housewife	0	0	0	0	9	9
BOULKIEMDE	B1302	0. Female	0. no	0. None	0	0		1. 18-40 years	0. Did not complete primary	2. Housewife	0	0	0	0	9	9
BOULKIEMDE	B1302	1. Male	0. no	0. None	0	0		2. 41 years and over	0. Did not complete primary	1. Farmer	0	0	0	0	9	9
BOULKIEMDE	B1302	0. Female	0. no	0. None	0	0		2. 41 years and over	0. Did not complete primary	2. Housewife	0	0	0	0	9	9
BOULKIEMDE	B1302	0. Female	0. no	0. None	0	0		2. 41 years and over	0. Did not complete primary	2. Housewife	0	0	0	0	9	9
BOULKIEMDE	B1302	0. Female	0. no	0. None	0	0		2. 41 years and over	0. Did not complete primary	2. Housewife	0	0	0	0	9	9
BOULKIEMDE	B1302	1. Male	0. no	0. None	0	0		0. 6-17 years	1. Primary Completed	0. Student	0	0	0	0	9	9
BOULKIEMDE	B1302	0. Female	0. no	0. None	0	0	1	1. 18-40 years	0. Did not complete primary	2. Housewife	0	0	0	0	0	0
BOULKIEMDE	B1302	0. Female	2. headache	3. headache only	0	1	1	1. 18-40 years	0. Did not complete primary	2. Housewife	0	1	1	1	0	1
BOULKIEMDE	B1302	0. Female	0. no	0. None	0	0		1. 18-40 years	0. Did not complete primary	2. Housewife	0	0	0	0	9	9
BOULKIEMDE	B1302	0. Female	0. no	0. None	0	0		1. 18-40 years	0. Did not complete primary	2. Housewife	0	0	0	0	9	9
BOULKIEMDE	B1302	1. Male	0. no	0. None	0	0		0. 6-17 years	1. Primary Completed	0. Student	0	0	0	0	9	9
BOULKIEMDE	B1302	1. Male	0. no	0. None	0	0		0. 6-17 years	0. Did not complete primary	0. Student	0	0	0	0	9	9
BOULKIEMDE	B1302	0. Female	0. no	0. None	0	0		0. 6-17 years	0. Did not complete primary	2. Housewife	0	0	0	0	9	9
BOULKIEMDE	B1302	0. Female	0. no	0. None	0	0		2. 41 years and over	0. Did not complete primary	2. Housewife	0	0	0	0	9	9
BOULKIEMDE	B1302	0. Female	0. no	0. None	0	0		1. 18-40 years	0. Did not complete primary	2. Housewife	0	0	0	0	9	9
BOULKIEMDE	B1302	0. Female	0. no	0. None	0	0		2. 41 years and over	0. Did not complete primary	2. Housewife	0	0	0	0	9	9
BOULKIEMDE	B1302	1. Male	0. no	0. None	0	0		0. 6-17 years	1. Primary Completed	0. Student	0	0	0	0	9	9
BOULKIEMDE	B1302	0. Female	0. no	0. None	0	0		0. 6-17 years	0. Did not complete primary	3. Comm/Salar/Skilled/Unemploed	0	0	0	0	9	9
BOULKIEMDE	B1302	0. Female	0. no	0. None	0	0		1. 18-40 years	0. Did not complete primary	2. Housewife	0	0	0	0	9	9
BOULKIEMDE	B1302	0. Female	0. no	0. None	0	0	1	0. 6-17 years	0. Did not complete primary	0. Student	0	0	0	0	0	0
BOULKIEMDE	B1302	0. Female	0. no	0. None	0	0		0. 6-17 years	0. Did not complete primary	2. Housewife	0	0	0	0	9	9
BOULKIEMDE	B1302	1. Male	0. no	0. None	0	0	1	0. 6-17 years	2. At least secondary completed	0. Student	0	0	0	0	0	0
BOULKIEMDE	B1302	0. Female	0. no	0. None	0	0		0. 6-17 years	0. Did not complete primary	0. Student	0	0	0	0	9	9
BOULKIEMDE	B1302	1. Male	0. no	0. None	0	0		2. 41 years and over	0. Did not complete primary	1. Farmer	0	0	0	0	9	9
BOULKIEMDE	B1302	1. Male	0. no	0. None	0	0		1. 18-40 years	0. Did not complete primary	1. Farmer	0	0	0	0	9	9
BOULKIEMDE	B1302	0. Female	0. no	0. None	0	0	1	0. 6-17 years	0. Did not complete primary	0. Student	0	0	0	0	0	0
BOULKIEMDE	B1302	1. Male	0. no	0. None	0	0		1. 18-40 years	1. Primary Completed	1. Farmer	0	0	0	0	9	9
BOULKIEMDE	B1302	1. Male	0. no	0. None	0	0		0. 6-17 years	0. Did not complete primary	0. Student	0	0	0	0	9	9
BOULKIEMDE	B1302	0. Female	0. no	0. None	0	0		0. 6-17 years	0. Did not complete primary	2. Housewife	0	0	0	0	9	9
BOULKIEMDE	B1302	1. Male	0. no	0. None	0	0		2. 41 years and over	0. Did not complete primary	1. Farmer	0	0	0	0	9	9
BOULKIEMDE	B1305	0. Female	0. no	0. None	0	0		2. 41 years and over	0. Did not complete primary	2. Housewife	0	0	0	0	9	9
BOULKIEMDE	B1305	1. Male	0. no	0. None	0	0		2. 41 years and over	0. Did not complete primary	1. Farmer	0	0	0	0	9	9
BOULKIEMDE	B1305	1. Male	0. no	0. None	0	0		1. 18-40 years	0. Did not complete primary	1. Farmer	0	0	0	0	9	9
BOULKIEMDE	B1305	1. Male	0. no	0. None	0	0		0. 6-17 years	2. At least secondary completed	0. Student	0	0	0	0	9	9
BOULKIEMDE	B1305	0. Female	0. no	0. None	0	0		1. 18-40 years	0. Did not complete primary	2. Housewife	0	0	0	0	9	9
BOULKIEMDE	B1305	0. Female	0. no	0. None	0	0		2. 41 years and over	0. Did not complete primary	2. Housewife	0	0	0	0	9	9
BOULKIEMDE	B1305	0. Female	0. no	0. None	0	0		1. 18-40 years	0. Did not complete primary	3. Comm/Salar/Skilled/Unemploed	0	0	0	0	9	9
BOULKIEMDE	B1305	1. Male	0. no	0. None	0	0		2. 41 years and over	0. Did not complete primary	1. Farmer	0	0	0	0	9	9
BOULKIEMDE	B1305	0. Female	0. no	0. None	0	0		2. 41 years and over	0. Did not complete primary	1. Farmer	0	0	0	0	9	9
BOULKIEMDE	B1305	1. Male	2. headache	0. None	0	0	2	0. 6-17 years	0. Did not complete primary	0. Student	0	1	1	1	0	0
BOULKIEMDE	B1305	0. Female	0. no	0. None	0	0		1. 18-40 years	0. Did not complete primary	2. Housewife	0	0	0	0	9	9
BOULKIEMDE	B1305	1. Male	0. no	0. None	0	0		0. 6-17 years	1. Primary Completed	0. Student	0	0	0	0	9	9
BOULKIEMDE	B1305	1. Male	0. no	3. headache only	0	1	1	2. 41 years and over	0. Did not complete primary	1. Farmer	0	0	0	0	0	1
BOULKIEMDE	B1305	0. Female	0. no	0. None	0	0		1. 18-40 years	0. Did not complete primary	1. Farmer	0	0	0	0	9	9
BOULKIEMDE	B1305	1. Male	0. no	0. None	0	0		0. 6-17 years	0. Did not complete primary	1. Farmer	0	0	0	0	9	9
[truncated: 2,768 more rows]
